# Supplementary material for: Appraising the role of previously reported risk factors in epithelial ovarian cancer risk: A Mendelian randomization analysis
Source: PLoS Med. 2019 Aug 7;16(8):e1002893. doi: 10.1371/journal.pmed.1002893 (PMC6685606; doi:10.1371/journal.pmed.1002893)
Supplement: S1 Data — (XLSX) [file pmed.1002893.s001.xlsx]

## Sheet: Content overview
Summary genetic association data for all analyses can be found as follows:
Supplementary Data 1			Age at menarche (per year later onset)
Supplementary Data 2			Age at menarche (per year later onset)
Supplementary Data 3			Parity (per one-child increase in number of children ever born)
Supplementary Data 4			Body mass index (per 1 SD increase)
Supplementary Data 5			Height (per 1 SD increase)
Supplementary Data 6			Genetic liability to endometriosis (per unit increase in lnOR liability)
Supplementary Data 7			Genetic liability to polycystic ovary syndrome (per unit increase in lnOR liability)
Supplementary Data 8			Genetic liability to type 2 diabetes (per uit increase in lnOR liability)
Supplementary Data 9			Lifetime smoking exposure (per unit increase in lifetime smoking exposure score)
Supplementary Data 10			C-reactive protein (per one unit increase in ln CRP)
Supplementary Data 11			Sex hormone-binding globulin (per one unit increase in ln SHBG)
Supplementary Data 12			25-hydroxyvitamin D (per unit increase in ln 25-hydroxyvitamin D)

## Sheet: Supplementary Data 1
SNP	Effect Allele	Non-Effect Allele	EAF	Beta (Menarche)	SE (Menarche)	lnOR (Ovarian cancer)	SE (Ovarian cancer)	Outcome
rs10094506	T	C	0.272	-0.031	0.0114	-0.01667	0.01465	Invasive epithelial ovarian cancer
rs10136330	T	C	0.038	-0.028	0.02714	0.03258	0.03446	Invasive epithelial ovarian cancer
rs10138913	T	C	0.323	0.029	0.01094	-0.01391	0.01432	Invasive epithelial ovarian cancer
rs10143972	C	T	0.194	0.027	0.01281	0.01641	0.01685	Invasive epithelial ovarian cancer
rs10145469	A	C	0.059	-0.033	0.02204	-0.005718	0.03471	Invasive epithelial ovarian cancer
rs10153031	T	G	0.364	0.055	0.01072	-0.004642	0.01343	Invasive epithelial ovarian cancer
rs10156597	T	A	0.262	-0.082	0.01171	0.01156	0.01409	Invasive epithelial ovarian cancer
rs10175423	T	C	0.267	-0.002	0.01083	0.006519	0.01458	Invasive epithelial ovarian cancer
rs10205969	T	C	0.124	-0.01	0.01652	-0.01174	0.01883	Invasive epithelial ovarian cancer
rs10237306	T	G	0.4	0.012	0.01015	0.005968	0.01404	Invasive epithelial ovarian cancer
rs1023955	T	G	0.403	-0.023	0.01064	0.0261	0.01357	Invasive epithelial ovarian cancer
rs10268051	C	A	0.221	-0.034	0.01231	0.02744	0.01574	Invasive epithelial ovarian cancer
rs1032682	T	C	0.467	0.016	0.01035	-0.01014	0.01345	Invasive epithelial ovarian cancer
rs10400136	G	A	0.45	0.025	0.01048	0.009155	0.01342	Invasive epithelial ovarian cancer
rs10422323	A	G	0.147	0.03	0.01462	0.01139	0.02077	Invasive epithelial ovarian cancer
rs10521021	G	T	0.306	-0.00034	0.01114	-0.01324	0.01417	Invasive epithelial ovarian cancer
rs10617761	C	CAG	0.087	0.011	0.01809	-0.02432	0.01815	Invasive epithelial ovarian cancer
rs10750766	C	A	0.318	0.00045	0.01107	-0.003644	0.01461	Invasive epithelial ovarian cancer
rs10782777	G	A	0.39	0.005	0.01099	-0.002286	0.01439	Invasive epithelial ovarian cancer
rs1079866	G	C	0.148	0.07	0.01454	0.02904	0.01918	Invasive epithelial ovarian cancer
rs10832021	G	A	0.275	0.031	0.01147	-0.02306	0.01445	Invasive epithelial ovarian cancer
rs10906395	C	T	0.448	0.016	0.01008	-0.02606	0.01371	Invasive epithelial ovarian cancer
rs10931831	T	C	0.353	-0.025	0.01094	0.01917	0.0138	Invasive epithelial ovarian cancer
rs10933	T	C	0.46	-0.008	0.00986	-0.0157	0.0133	Invasive epithelial ovarian cancer
rs10934420	C	T	0.458	0.035	0.01018	-0.0201	0.01306	Invasive epithelial ovarian cancer
rs10959016	A	G	0.19	-0.003	0.01502	0.01236	0.01704	Invasive epithelial ovarian cancer
rs10959552	G	A	0.148	0.012	0.01388	0.0126	0.02084	Invasive epithelial ovarian cancer
rs10978641	T	A	0.252	0.034	0.01188	0.009454	0.01573	Invasive epithelial ovarian cancer
rs10992769	G	C	0.319	-0.019	0.01071	0.007399	0.01469	Invasive epithelial ovarian cancer
rs11031040	G	T	0.172	0.026	0.01361	-0.02718	0.0182	Invasive epithelial ovarian cancer
rs11079810	T	C	0.114	0.017	0.01592	-0.01344	0.0215	Invasive epithelial ovarian cancer
rs111558392	T	C	0.154	-0.042	0.01432	0.008127	0.0187	Invasive epithelial ovarian cancer
rs111567162	A	T	0.154	0.089	0.01424	0.01032	0.01757	Invasive epithelial ovarian cancer
rs11165924	G	A	0.316	-0.015	0.01113	-0.004954	0.01408	Invasive epithelial ovarian cancer
rs11209331	C	T	0.445	0.001	0.01118	0.0209	0.01347	Invasive epithelial ovarian cancer
rs11209943	A	G	0.422	0.029	0.0104	-0.01131	0.01367	Invasive epithelial ovarian cancer
rs11210871	C	G	0.272	0.021	0.01171	0.01626	0.015	Invasive epithelial ovarian cancer
rs11240695	A	C	0.238	-0.025	0.01227	0.02316	0.01526	Invasive epithelial ovarian cancer
rs112752732	C	G	0.044	0.063	0.02555	0.03335	0.03398	Invasive epithelial ovarian cancer
rs112991346	C	T	0.106	0.06	0.0168	-0.03751	0.01894	Invasive epithelial ovarian cancer
rs113388806	T	A	0.063	0.06	0.02122	0.05901	0.03584	Invasive epithelial ovarian cancer
rs11349289	C	CA	0.32	-0.018	0.01103	0.005072	0.01382	Invasive epithelial ovarian cancer
rs113557523	T	C	0.073	-0.024	0.01938	0.02835	0.02344	Invasive epithelial ovarian cancer
rs11357467	TA	T	0.437	0.027	0.01027	0.00656	0.01385	Invasive epithelial ovarian cancer
rs11461653	GC	G	0.448	-0.014	0.01007	0.009586	0.01355	Invasive epithelial ovarian cancer
rs115260227	G	A	0.007	0.174	0.06319	-0.01568	0.07363	Invasive epithelial ovarian cancer
rs11534296	A	G	0.209	-0.008	0.01202	0.04138	0.01473	Invasive epithelial ovarian cancer
rs115435316	A	G	0.04	0.072	0.02663	0.03824	0.0364	Invasive epithelial ovarian cancer
rs11556924	T	C	0.341	0.019	0.01103	0.01306	0.01473	Invasive epithelial ovarian cancer
rs11606190	A	G	0.141	0.022	0.01515	0.01606	0.02012	Invasive epithelial ovarian cancer
rs11619721	T	G	0.115	-0.031	0.01634	0.01207	0.02645	Invasive epithelial ovarian cancer
rs11668587	G	A	0.336	0.013	0.01103	-0.0009017	0.01434	Invasive epithelial ovarian cancer
rs11711674	C	T	0.395	-0.012	0.01014	0.05245	0.01329	Invasive epithelial ovarian cancer
rs117143374	C	T	0.102	0.029	0.01664	0.02108	0.02004	Invasive epithelial ovarian cancer
rs1172955	T	A	0.265	0.019	0.01184	-0.03639	0.01512	Invasive epithelial ovarian cancer
rs117530880	G	T	0.026	0.065	0.03217	-0.05129	0.04163	Invasive epithelial ovarian cancer
rs11756746	A	G	0.219	0.037	0.01227	0.002792	0.01572	Invasive epithelial ovarian cancer
rs11767400	A	C	0.273	0.026	0.01141	-0.0001958	0.01449	Invasive epithelial ovarian cancer
rs11786868	G	C	0.157	-0.018	0.01396	0.007539	0.01777	Invasive epithelial ovarian cancer
rs11792861	C	A	0.277	-0.026	0.01144	0.006526	0.01455	Invasive epithelial ovarian cancer
rs11852771	A	G	0.427	0.015	0.0105	0.01275	0.01384	Invasive epithelial ovarian cancer
rs11873906	G	A	0.339	0.041	0.01081	0.02547	0.01471	Invasive epithelial ovarian cancer
rs12040029	T	C	0.107	-0.016	0.01715	-0.04085	0.0223	Invasive epithelial ovarian cancer
rs12125335	C	T	0.133	0.044	0.01502	-0.02263	0.01897	Invasive epithelial ovarian cancer
rs12200565	T	C	0.471	0.015	0.01055	0.006554	0.01324	Invasive epithelial ovarian cancer
rs12460047	A	G	0.266	-0.017	0.01176	0.009256	0.01477	Invasive epithelial ovarian cancer
rs12467441	C	T	0.112	0.015	0.01635	0.01767	0.02017	Invasive epithelial ovarian cancer
rs12559521	C	T	0.179	-0.02	0.01369	0.009992	0.01776	Invasive epithelial ovarian cancer
rs12571664	C	T	0.198	-0.014	0.01299	-0.002369	0.01662	Invasive epithelial ovarian cancer
rs12603280	A	G	0.267	-0.034	0.01166	-0.01665	0.01587	Invasive epithelial ovarian cancer
rs12663002	T	C	0.19	0.045	0.0131	-0.06346	0.02003	Invasive epithelial ovarian cancer
rs12707076	C	G	0.401	0.021	0.01062	-0.02398	0.01376	Invasive epithelial ovarian cancer
rs12894936	T	C	0.278	-0.041	0.01152	0.0113	0.0146	Invasive epithelial ovarian cancer
rs12915845	T	C	0.392	-0.03	0.01041	0.01953	0.01333	Invasive epithelial ovarian cancer
rs12937034	G	A	0.405	0.024	0.01044	-0.01565	0.01393	Invasive epithelial ovarian cancer
rs13023912	G	A	0.396	0.049	0.01063	0.02429	0.01396	Invasive epithelial ovarian cancer
rs13043968	A	C	0.094	-0.057	0.01739	0.009312	0.02136	Invasive epithelial ovarian cancer
rs13120031	T	C	0.344	0.008	0.01035	0.01434	0.0141	Invasive epithelial ovarian cancer
rs13173441	C	T	0.143	-0.017	0.01483	-0.03532	0.02079	Invasive epithelial ovarian cancer
rs13199764	C	T	0.238	-0.017	0.01215	-0.008887	0.01597	Invasive epithelial ovarian cancer
rs13233916	G	C	0.068	-0.017	0.02036	0.01269	0.02472	Invasive epithelial ovarian cancer
rs13278754	C	G	0.32	-0.016	0.01099	0.01871	0.0149	Invasive epithelial ovarian cancer
rs13283567	T	C	0.162	-0.022	0.01392	-0.01228	0.01905	Invasive epithelial ovarian cancer
rs1329767	A	C	0.353	-0.009	0.0113	-0.005606	0.01393	Invasive epithelial ovarian cancer
rs13322435	G	A	0.335	-0.022	0.01103	-0.02376	0.01391	Invasive epithelial ovarian cancer
rs138546321	TTA	T	0.127	0.021	0.01531	0.008429	0.02118	Invasive epithelial ovarian cancer
rs1414186	T	G	0.187	-0.045	0.0133	0.0003016	0.01612	Invasive epithelial ovarian cancer
rs142058842	G	C	0.167	0.064	0.0139	-0.01788	0.01754	Invasive epithelial ovarian cancer
rs1428120	G	T	0.396	-0.018	0.01027	0.03163	0.01342	Invasive epithelial ovarian cancer
rs143461173	G	A	0.131	-0.009	0.01613	-0.01915	0.01724	Invasive epithelial ovarian cancer
rs1435753	C	T	0.342	0.01	0.011	0.001302	0.01383	Invasive epithelial ovarian cancer
rs1449543	T	C	0.463	0.018	0.01003	-0.01588	0.0133	Invasive epithelial ovarian cancer
rs145438026	T	C	0.079	-0.058	0.01922	-0.008416	0.02835	Invasive epithelial ovarian cancer
rs1470750	G	C	0.403	0.013	0.01042	-0.038	0.01378	Invasive epithelial ovarian cancer
rs148395841	G	GT	0.455	-0.041	0.01042	-0.001412	0.0152	Invasive epithelial ovarian cancer
rs148825694	T	TATC	0.026	0.072	0.03237	0.05313	0.03185	Invasive epithelial ovarian cancer
rs149226155	A	G	0.372	-0.002	0.01311	0.003282	0.01381	Invasive epithelial ovarian cancer
rs1512238	A	G	0.439	-0.05	0.01032	0.01599	0.01335	Invasive epithelial ovarian cancer
rs151680	C	T	0.422	-0.032	0.01045	0.01695	0.01324	Invasive epithelial ovarian cancer
rs1535252	T	C	0.435	-0.005	0.01129	0.00474	0.01331	Invasive epithelial ovarian cancer
rs153793	G	A	0.397	0.02	0.01071	-0.01818	0.01338	Invasive epithelial ovarian cancer
rs1539310	G	A	0.223	-0.029	0.01262	-0.001772	0.01563	Invasive epithelial ovarian cancer
rs1566385	G	A	0.045	-0.017	0.02528	-0.02918	0.02933	Invasive epithelial ovarian cancer
rs15671	A	C	0.386	-0.015	0.01058	0.01053	0.01328	Invasive epithelial ovarian cancer
rs1571536	T	C	0.48	0.023	0.01046	0.008703	0.01317	Invasive epithelial ovarian cancer
rs157877	A	G	0.135	-0.057	0.01504	0.003501	0.02018	Invasive epithelial ovarian cancer
rs1601615	T	C	0.391	-0.022	0.01068	-0.004195	0.01347	Invasive epithelial ovarian cancer
rs16841867	G	C	0.116	-0.034	0.0159	0.0432	0.02069	Invasive epithelial ovarian cancer
rs169080	T	C	0.396	-0.005	0.01066	-0.01055	0.01396	Invasive epithelial ovarian cancer
rs16917237	T	G	0.161	0.063	0.01396	0.01442	0.01618	Invasive epithelial ovarian cancer
rs16918378	C	T	0.125	-0.041	0.01563	0.01972	0.02076	Invasive epithelial ovarian cancer
rs16937956	G	A	0.324	0.036	0.01081	-0.04224	0.01369	Invasive epithelial ovarian cancer
rs17035311	C	A	0.126	-0.026	0.0151	-0.05057	0.01859	Invasive epithelial ovarian cancer
rs1704528	C	T	0.367	0.046	0.01063	0.00815	0.0139	Invasive epithelial ovarian cancer
rs17085593	G	C	0.341	-0.009	0.01124	0.004724	0.01449	Invasive epithelial ovarian cancer
rs17171852	C	A	0.228	0.04	0.01235	-0.01216	0.01679	Invasive epithelial ovarian cancer
rs17390720	G	C	0.232	-0.033	0.01228	-0.01154	0.01538	Invasive epithelial ovarian cancer
rs17563472	C	T	0.018	0.075	0.03834	-0.01843	0.03859	Invasive epithelial ovarian cancer
rs17564430	G	T	0.318	0.027	0.01097	0.008517	0.01548	Invasive epithelial ovarian cancer
rs1815811	G	A	0.459	0.006	0.00958	-0.007213	0.01338	Invasive epithelial ovarian cancer
rs184033703	A	G	0.05	-0.06	0.02335	0.03462	0.02918	Invasive epithelial ovarian cancer
rs184950120	T	C	0.003	-0.265	0.10298	-0.07343	0.1793	Invasive epithelial ovarian cancer
rs187760798	C	T	0.118	-0.013	0.01572	0.03373	0.02248	Invasive epithelial ovarian cancer
rs1885740	A	G	0.296	-0.043	0.01123	-0.005741	0.01569	Invasive epithelial ovarian cancer
rs1925047	A	C	0.38	-0.013	0.01028	-0.0005307	0.01425	Invasive epithelial ovarian cancer
rs1971554	T	C	0.264	0.034	0.01162	-0.01547	0.01516	Invasive epithelial ovarian cancer
rs1984870	G	T	0.488	-0.026	0.01017	0.009143	0.01337	Invasive epithelial ovarian cancer
rs1989318	G	A	0.452	0.022	0.01074	-0.02895	0.01528	Invasive epithelial ovarian cancer
rs2066323	G	A	0.395	0.024	0.01047	0.009165	0.01343	Invasive epithelial ovarian cancer
rs2108753	C	T	0.423	-0.025	0.01054	0.0007995	0.01342	Invasive epithelial ovarian cancer
rs222440	T	C	0.162	-0.002	0.01303	-0.005911	0.0177	Invasive epithelial ovarian cancer
rs2267812	C	A	0.205	-0.018	0.01255	0.02899	0.01609	Invasive epithelial ovarian cancer
rs2271758	T	G	0.423	-0.017	0.01064	-0.003549	0.01337	Invasive epithelial ovarian cancer
rs2295094	A	G	0.151	0.04	0.01433	0.01443	0.0183	Invasive epithelial ovarian cancer
rs2300922	T	C	0.407	0.036	0.01042	0.002323	0.01355	Invasive epithelial ovarian cancer
rs2308069	C	CTG	0.286	0.04	0.01126	-0.02274	0.01541	Invasive epithelial ovarian cancer
rs2312205	G	A	0.223	-0.003	0.01291	-0.01278	0.01745	Invasive epithelial ovarian cancer
rs2343507	C	A	0.394	-0.011	0.01076	-0.01388	0.0139	Invasive epithelial ovarian cancer
rs2378100	C	T	0.439	-0.007	0.00984	-0.003849	0.01331	Invasive epithelial ovarian cancer
rs2441873	T	G	0.437	0.012	0.01071	-0.004327	0.01353	Invasive epithelial ovarian cancer
rs2461794	A	G	0.167	0.024	0.01435	0.008007	0.01479	Invasive epithelial ovarian cancer
rs247520	C	T	0.23	-0.029	0.01246	-0.01693	0.01571	Invasive epithelial ovarian cancer
rs2548458	C	T	0.371	-0.009	0.01033	-0.02141	0.01329	Invasive epithelial ovarian cancer
rs2558101	G	A	0.369	0.018	0.01094	0.002543	0.01492	Invasive epithelial ovarian cancer
rs256350	C	T	0.263	0.02	0.01162	-0.003892	0.01485	Invasive epithelial ovarian cancer
rs2604265	A	G	0.301	0.016	0.01133	0.01237	0.01508	Invasive epithelial ovarian cancer
rs2659007	A	G	0.454	-0.024	0.01048	0.02202	0.01364	Invasive epithelial ovarian cancer
rs2661339	T	G	0.062	0.07	0.02139	-0.001253	0.02971	Invasive epithelial ovarian cancer
rs2679894	A	G	0.427	0.045	0.01057	-0.0169	0.01486	Invasive epithelial ovarian cancer
rs2688326	C	T	0.345	0.046	0.0109	-0.013	0.01452	Invasive epithelial ovarian cancer
rs2723065	G	A	0.407	0.009	0.01099	-0.01318	0.01375	Invasive epithelial ovarian cancer
rs2724961	T	C	0.482	-0.032	0.01032	0.0217	0.01318	Invasive epithelial ovarian cancer
rs2770957	G	C	0.224	-0.019	0.01299	0.008161	0.0164	Invasive epithelial ovarian cancer
rs2780243	C	T	0.416	0.018	0.01032	-3.88e-05	0.0135	Invasive epithelial ovarian cancer
rs28757192	T	C	0.017	-0.002	0.03984	-0.02023	0.03714	Invasive epithelial ovarian cancer
rs2885287	A	G	0.19	0.033	0.01312	0.02952	0.01696	Invasive epithelial ovarian cancer
rs2889128	A	C	0.487	0.02	0.01046	-0.01813	0.01331	Invasive epithelial ovarian cancer
rs2916578	G	A	0.44	0.006	0.01082	-0.02761	0.01346	Invasive epithelial ovarian cancer
rs29941	A	G	0.309	0.033	0.01106	0.01631	0.01412	Invasive epithelial ovarian cancer
rs3113862	G	A	0.366	0.025	0.01048	0.01378	0.01344	Invasive epithelial ovarian cancer
rs34371367	A	AT	0.474	-0.015	0.01035	0.02076	0.014	Invasive epithelial ovarian cancer
rs34437050	A	G	0.016	0.219	0.04092	-0.005605	0.07046	Invasive epithelial ovarian cancer
rs34513772	C	T	0.319	-0.027	0.01097	0.02533	0.01475	Invasive epithelial ovarian cancer
rs34646499	CG	C	0.148	0.022	0.01435	-0.01979	0.019	Invasive epithelial ovarian cancer
rs35035068	A	AT	0.428	-0.022	0.01022	0.007745	0.01358	Invasive epithelial ovarian cancer
rs35334917	C	CAT	0.237	-0.034	0.01196	0.05219	0.01623	Invasive epithelial ovarian cancer
rs35436838	G	T	0.033	0.052	0.02842	-0.03461	0.03707	Invasive epithelial ovarian cancer
rs35485457	T	G	0.286	-0.022	0.01158	-0.008234	0.0144	Invasive epithelial ovarian cancer
rs35510813	TA	T	0.284	0.039	0.01122	-0.01182	0.01476	Invasive epithelial ovarian cancer
rs35935052	T	G	0.159	0.037	0.01385	0.02231	0.01889	Invasive epithelial ovarian cancer
rs360495	A	T	0.074	0.026	0.01987	-0.06401	0.02375	Invasive epithelial ovarian cancer
rs36068064	T	C	0.327	0.024	0.01096	0.01167	0.01533	Invasive epithelial ovarian cancer
rs36093651	T	C	0.235	0.036	0.01224	0.01565	0.01607	Invasive epithelial ovarian cancer
rs3733632	G	A	0.161	0.065	0.01396	0.009967	0.01812	Invasive epithelial ovarian cancer
rs3743266	C	T	0.29	-0.028	0.01145	0.01512	0.01422	Invasive epithelial ovarian cancer
rs3746619	A	C	0.073	0.023	0.01957	0.004775	0.0239	Invasive epithelial ovarian cancer
rs3782120	A	G	0.217	0.044	0.01245	-0.01077	0.01525	Invasive epithelial ovarian cancer
rs3809624	C	T	0.379	0.007	0.00992	-0.005707	0.01493	Invasive epithelial ovarian cancer
rs3815212	C	T	0.215	-0.038	0.01242	-0.04012	0.01599	Invasive epithelial ovarian cancer
rs395962	T	G	0.333	0.108	0.01092	0.01513	0.01416	Invasive epithelial ovarian cancer
rs4303811	A	G	0.156	-0.006	0.01451	-0.02412	0.02047	Invasive epithelial ovarian cancer
rs4327718	G	A	0.203	0.033	0.01299	0.01729	0.01788	Invasive epithelial ovarian cancer
rs4340786	T	A	0.267	-0.004	0.01059	0.005147	0.01507	Invasive epithelial ovarian cancer
rs4359170	T	A	0.32	-0.021	0.01072	-0.006754	0.01414	Invasive epithelial ovarian cancer
rs437836	T	C	0.195	0.011	0.0132	-0.009972	0.01826	Invasive epithelial ovarian cancer
rs4402316	C	G	0.245	0.036	0.01177	0.006205	0.01507	Invasive epithelial ovarian cancer
rs443252	T	C	0.077	0.003	0.01709	0.002141	0.03173	Invasive epithelial ovarian cancer
rs4448948	T	A	0.101	0.038	0.01705	-0.0453	0.02654	Invasive epithelial ovarian cancer
rs446745	T	C	0.258	-0.011	0.01177	0.01499	0.01577	Invasive epithelial ovarian cancer
rs4487799	A	T	0.237	0.028	0.01227	-0.006623	0.0146	Invasive epithelial ovarian cancer
rs4561063	T	G	0.455	0.028	0.01026	-0.03768	0.01346	Invasive epithelial ovarian cancer
rs4576738	G	A	0.478	-0.034	0.01029	-0.00777	0.01359	Invasive epithelial ovarian cancer
rs4588499	G	A	0.491	0.019	0.01007	0.01923	0.01354	Invasive epithelial ovarian cancer
rs467379	T	C	0.282	0.019	0.01147	0.02774	0.01445	Invasive epithelial ovarian cancer
rs4701140	G	A	0.493	-0.006	0.01024	-0.0167	0.01389	Invasive epithelial ovarian cancer
rs4746113	A	G	0.266	-0.029	0.01164	-0.01842	0.01458	Invasive epithelial ovarian cancer
rs4751614	T	A	0.23	-0.021	0.0121	0.003703	0.01579	Invasive epithelial ovarian cancer
rs4778356	G	A	0.127	-0.059	0.0154	-0.02602	0.0206	Invasive epithelial ovarian cancer
rs4801809	T	C	0.093	-0.069	0.01761	-0.01946	0.02384	Invasive epithelial ovarian cancer
rs4804025	G	A	0.297	0.027	0.01112	0.00562	0.01447	Invasive epithelial ovarian cancer
rs4804117	G	T	0.497	-0.031	0.01048	0.0269	0.01329	Invasive epithelial ovarian cancer
rs4813429	C	T	0.175	-0.031	0.01371	0.001705	0.018	Invasive epithelial ovarian cancer
rs4836984	T	C	0.49	0.029	0.01022	0.00345	0.01322	Invasive epithelial ovarian cancer
rs484353	G	A	0.459	-0.019	0.01037	-0.002918	0.01366	Invasive epithelial ovarian cancer
rs4875424	T	C	0.369	-0.045	0.01061	0.000438	0.01384	Invasive epithelial ovarian cancer
rs4877387	T	C	0.298	0.023	0.01131	-0.01057	0.01522	Invasive epithelial ovarian cancer
rs4886140	A	G	0.335	0.002	0.0092	-0.006879	0.01417	Invasive epithelial ovarian cancer
rs4945266	G	A	0.151	0.049	0.01418	0.01284	0.01788	Invasive epithelial ovarian cancer
rs4951261	C	A	0.492	-0.029	0.01041	0.009161	0.01362	Invasive epithelial ovarian cancer
rs4970598	C	T	0.025	-0.045	0.03347	-0.0006506	0.03799	Invasive epithelial ovarian cancer
rs4976623	C	G	0.192	0.023	0.01282	-0.01142	0.01698	Invasive epithelial ovarian cancer
rs506589	C	T	0.201	-0.035	0.01281	0.00307	0.01686	Invasive epithelial ovarian cancer
rs552491	G	A	0.407	0.012	0.01039	-0.0001264	0.01371	Invasive epithelial ovarian cancer
rs55680968	G	A	0.067	0.033	0.02066	0.02914	0.02577	Invasive epithelial ovarian cancer
rs55784701	T	C	0.201	0.04	0.01271	0.0025	0.01586	Invasive epithelial ovarian cancer
rs55840812	CT	C	0.239	0.017	0.01224	-0.01618	0.01691	Invasive epithelial ovarian cancer
rs56367141	A	C	0.139	-0.023	0.01527	0.0266	0.01999	Invasive epithelial ovarian cancer
rs56409371	G	A	0.209	0.032	0.01242	0.002911	0.01696	Invasive epithelial ovarian cancer
rs56927240	T	C	0.181	-0.053	0.01336	-0.01286	0.01615	Invasive epithelial ovarian cancer
rs5742915	C	T	0.466	0.005	0.01037	-0.009579	0.01315	Invasive epithelial ovarian cancer
rs5753377	A	G	0.228	-0.014	0.01255	0.01114	0.01478	Invasive epithelial ovarian cancer
rs5785580	AT	A	0.448	0.002	0.01217	-0.006858	0.01322	Invasive epithelial ovarian cancer
rs582780	G	A	0.447	-0.028	0.01031	0.01737	0.01421	Invasive epithelial ovarian cancer
rs58989029	GA	G	0.492	-0.018	0.01008	-0.02855	0.01337	Invasive epithelial ovarian cancer
rs5920843	G	A	0.352	-0.01	0.01097	0.01989	0.01561	Invasive epithelial ovarian cancer
rs59246405	T	C	0.414	0.012	0.0106	-0.003585	0.01368	Invasive epithelial ovarian cancer
rs59543819	C	T	0.289	0.011	0.01165	0.001788	0.01439	Invasive epithelial ovarian cancer
rs61817552	A	G	0.227	-0.015	0.01255	-0.007866	0.01665	Invasive epithelial ovarian cancer
rs61826838	C	T	0.066	0.026	0.02161	-0.01188	0.01758	Invasive epithelial ovarian cancer
rs61828391	A	G	0.127	-0.023	0.01549	0.01325	0.02048	Invasive epithelial ovarian cancer
rs61846901	T	C	0.302	0.00042	0.01125	0.002629	0.01419	Invasive epithelial ovarian cancer
rs6185	G	C	0.279	0.025	0.01127	-0.01505	0.01571	Invasive epithelial ovarian cancer
rs62104180	A	G	0.046	0.117	0.02476	-0.02607	0.03506	Invasive epithelial ovarian cancer
rs62229372	T	C	0.147	0.038	0.01453	0.01047	0.02265	Invasive epithelial ovarian cancer
rs62316795	A	C	0.226	0.02	0.01219	-0.00723	0.01706	Invasive epithelial ovarian cancer
rs62342064	T	C	0.106	0.04	0.01659	0.006797	0.02149	Invasive epithelial ovarian cancer
rs62361685	C	T	0.077	0.007	0.01986	0.03173	0.02987	Invasive epithelial ovarian cancer
rs62379978	G	T	0.186	0.045	0.01339	-0.00802	0.0181	Invasive epithelial ovarian cancer
rs62391851	A	G	0.072	-0.055	0.0196	0.03892	0.0276	Invasive epithelial ovarian cancer
rs6415872	G	A	0.494	-0.007	0.00987	-0.01425	0.01366	Invasive epithelial ovarian cancer
rs6434162	G	A	0.156	0.024	0.01404	0.01252	0.01797	Invasive epithelial ovarian cancer
rs643428	C	T	0.402	0.026	0.01031	0.007417	0.01377	Invasive epithelial ovarian cancer
rs6439371	G	A	0.363	0.028	0.01046	0.03656	0.01377	Invasive epithelial ovarian cancer
rs6439713	A	C	0.333	0.029	0.01086	0.005793	0.01423	Invasive epithelial ovarian cancer
rs6445624	A	G	0.137	0.025	0.01482	0.0003525	0.0192	Invasive epithelial ovarian cancer
rs6484408	A	G	0.221	-0.019	0.01213	-0.01901	0.01483	Invasive epithelial ovarian cancer
rs654354	A	T	0.337	-0.005	0.01012	-0.02032	0.01367	Invasive epithelial ovarian cancer
rs6575806	C	A	0.247	0.034	0.01222	0.0218	0.0208	Invasive epithelial ovarian cancer
rs6590889	T	C	0.315	-0.035	0.01108	-0.007042	0.01392	Invasive epithelial ovarian cancer
rs6621284	A	G	0.393	0.026	0.01069	-0.01151	0.01519	Invasive epithelial ovarian cancer
rs66508321	A	G	0.304	-0.019	0.01133	-0.00708	0.01436	Invasive epithelial ovarian cancer
rs6661100	T	C	0.052	0.033	0.02332	0.04331	0.02237	Invasive epithelial ovarian cancer
rs6678140	C	T	0.361	0.035	0.01065	0.0156	0.01457	Invasive epithelial ovarian cancer
rs68002803	C	T	0.263	-0.017	0.01165	0.03221	0.01439	Invasive epithelial ovarian cancer
rs6803264	T	C	0.198	0.025	0.01305	-0.03649	0.01578	Invasive epithelial ovarian cancer
rs6864818	T	C	0.244	0.013	0.0117	0.002101	0.01627	Invasive epithelial ovarian cancer
rs6878910	A	G	0.149	0.016	0.01416	-0.005782	0.02161	Invasive epithelial ovarian cancer
rs6911407	A	C	0.335	0.005	0.01123	0.00207	0.01357	Invasive epithelial ovarian cancer
rs6911527	T	C	0.247	0.007	0.0112	0.007108	0.01583	Invasive epithelial ovarian cancer
rs6927679	C	T	0.309	-0.024	0.01089	-0.01477	0.01491	Invasive epithelial ovarian cancer
rs6931884	T	C	0.122	0.046	0.01553	0.01578	0.02009	Invasive epithelial ovarian cancer
rs6933660	A	C	0.259	-0.027	0.0119	-0.005573	0.01418	Invasive epithelial ovarian cancer
rs7004265	T	C	0.462	0.013	0.01029	0.03169	0.01345	Invasive epithelial ovarian cancer
rs7077302	C	G	0.131	0.048	0.01531	0.01212	0.02485	Invasive epithelial ovarian cancer
rs709488	C	A	0.393	0.005	0.00967	0.00227	0.01315	Invasive epithelial ovarian cancer
rs7108556	C	T	0.2	-0.003	0.01127	0.05012	0.01586	Invasive epithelial ovarian cancer
rs7115444	T	C	0.198	0.016	0.01275	-0.01325	0.01675	Invasive epithelial ovarian cancer
rs7178532	G	A	0.296	-0.025	0.01138	0.01198	0.01458	Invasive epithelial ovarian cancer
rs72186109	C	CACA	0.286	-0.017	0.01142	0.02036	0.01488	Invasive epithelial ovarian cancer
rs7218751	G	A	0.186	-0.035	0.01307	-0.002204	0.01695	Invasive epithelial ovarian cancer
rs7239114	G	A	0.408	0.019	0.01038	0.01215	0.01362	Invasive epithelial ovarian cancer
rs72756954	G	C	0.073	-0.062	0.01972	-0.003436	0.02744	Invasive epithelial ovarian cancer
rs72842141	T	A	0.071	-0.014	0.01989	-0.03126	0.0298	Invasive epithelial ovarian cancer
rs73035994	C	T	0.045	0.042	0.02511	-0.007743	0.04182	Invasive epithelial ovarian cancer
rs73187215	G	A	0.093	0.024	0.01761	0.003893	0.02283	Invasive epithelial ovarian cancer
rs73435048	A	G	0.075	-0.052	0.01947	-0.008446	0.02856	Invasive epithelial ovarian cancer
rs7359336	G	A	0.442	0.041	0.01045	0.005035	0.01333	Invasive epithelial ovarian cancer
rs73820560	C	A	0.136	0.015	0.01514	-0.005919	0.01922	Invasive epithelial ovarian cancer
rs7426534	G	A	0.246	0.006	0.01284	-0.02222	0.01472	Invasive epithelial ovarian cancer
rs7431217	T	C	0.396	0.005	0.01056	-0.01123	0.01372	Invasive epithelial ovarian cancer
rs74499585	A	G	0.086	0.019	0.01816	-0.004527	0.02693	Invasive epithelial ovarian cancer
rs7465046	T	C	0.275	-0.031	0.01154	0.02166	0.01528	Invasive epithelial ovarian cancer
rs7516763	A	C	0.455	0.036	0.01017	-0.01317	0.01323	Invasive epithelial ovarian cancer
rs7542538	C	T	0.172	-0.028	0.01375	-0.02331	0.01711	Invasive epithelial ovarian cancer
rs7576624	C	T	0.165	0.061	0.01381	-0.01856	0.01742	Invasive epithelial ovarian cancer
rs758747	T	C	0.248	-0.029	0.01195	-0.01777	0.01536	Invasive epithelial ovarian cancer
rs7587651	T	C	0.389	-0.027	0.01061	-0.002853	0.01386	Invasive epithelial ovarian cancer
rs7649124	G	C	0.262	-0.062	0.01159	-0.005292	0.01552	Invasive epithelial ovarian cancer
rs7712046	C	T	0.324	0.016	0.01127	0.03062	0.01453	Invasive epithelial ovarian cancer
rs77532868	T	C	0.042	0.082	0.02513	-0.01177	0.03416	Invasive epithelial ovarian cancer
rs7753896	A	G	0.322	0.038	0.01082	-0.02248	0.01371	Invasive epithelial ovarian cancer
rs77563037	C	CG	0.456	0.02	0.01038	-0.00198	0.01322	Invasive epithelial ovarian cancer
rs7757654	T	C	0.348	-0.013	0.01052	-0.002333	0.01445	Invasive epithelial ovarian cancer
rs77955256	A	T	0.109	-0.034	0.01624	0.01863	0.02188	Invasive epithelial ovarian cancer
rs7826872	T	C	0.429	0.03	0.01032	0.03279	0.01384	Invasive epithelial ovarian cancer
rs78472503	G	A	0.178	-0.028	0.0135	0.01379	0.0186	Invasive epithelial ovarian cancer
rs7849973	G	C	0.342	-0.002	0.00991	-0.006258	0.0141	Invasive epithelial ovarian cancer
rs7852169	G	C	0.084	0.086	0.01844	0.02593	0.02362	Invasive epithelial ovarian cancer
rs7853970	T	C	0.49	0.043	0.01019	-0.004293	0.01341	Invasive epithelial ovarian cancer
rs78928932	C	T	0.078	0.035	0.01957	-0.02532	0.03071	Invasive epithelial ovarian cancer
rs7907759	G	A	0.499	-0.033	0.01045	-0.006778	0.01347	Invasive epithelial ovarian cancer
rs79084266	G	C	0.124	0.036	0.01547	-0.01683	0.02519	Invasive epithelial ovarian cancer
rs7912468	C	T	0.412	0.004	0.01187	0.001552	0.01368	Invasive epithelial ovarian cancer
rs79541760	T	A	0.177	-0.053	0.0134	0.00849	0.01753	Invasive epithelial ovarian cancer
rs80170948	G	T	0.033	0.07	0.02889	-0.02102	0.04058	Invasive epithelial ovarian cancer
rs8040272	G	A	0.141	-0.041	0.01457	0.0171	0.01989	Invasive epithelial ovarian cancer
rs8051833	A	G	0.381	-0.012	0.01076	-0.00419	0.01462	Invasive epithelial ovarian cancer
rs813301	C	T	0.419	-0.003	0.00908	-0.009413	0.01369	Invasive epithelial ovarian cancer
rs8136272	T	A	0.239	-0.032	0.01207	0.003063	0.01516	Invasive epithelial ovarian cancer
rs842567	C	A	0.167	0.008	0.01459	-0.02901	0.01721	Invasive epithelial ovarian cancer
rs852061	A	C	0.359	-0.029	0.01075	0.006859	0.01372	Invasive epithelial ovarian cancer
rs913588	A	G	0.481	-0.037	0.01031	0.01184	0.01325	Invasive epithelial ovarian cancer
rs9330454	A	G	0.435	-0.023	0.01016	-0.007791	0.01453	Invasive epithelial ovarian cancer
rs9349203	G	A	0.446	0.03	0.01037	-0.01608	0.01329	Invasive epithelial ovarian cancer
rs9382676	C	T	0.209	-0.009	0.0127	0.008357	0.01617	Invasive epithelial ovarian cancer
rs9403051	G	A	0.399	-0.054	0.01044	-0.009187	0.01328	Invasive epithelial ovarian cancer
rs941520	A	C	0.487	-0.012	0.01014	0.01062	0.01378	Invasive epithelial ovarian cancer
rs953230	G	A	0.332	-0.06	0.01097	0.03764	0.01452	Invasive epithelial ovarian cancer
rs9548873	C	T	0.308	0.034	0.01119	0.009827	0.01393	Invasive epithelial ovarian cancer
rs9568123	G	A	0.133	0.029	0.01528	0.0293	0.01854	Invasive epithelial ovarian cancer
rs9614460	G	T	0.295	0.02	0.01099	-0.01334	0.01415	Invasive epithelial ovarian cancer
rs9635759	A	G	0.341	0.059	0.01087	-0.01561	0.01429	Invasive epithelial ovarian cancer
rs9647570	G	T	0.141	0.028	0.01464	-0.03573	0.01936	Invasive epithelial ovarian cancer
rs975642	T	C	0.466	-0.012	0.01028	-0.01534	0.01333	Invasive epithelial ovarian cancer
rs9758500	A	G	0.385	-0.037	0.01051	0.01191	0.0136	Invasive epithelial ovarian cancer
rs9834893	G	C	0.064	0.024	0.02094	0.02678	0.02516	Invasive epithelial ovarian cancer
rs9867904	C	G	0.38	-0.018	0.0106	0.007728	0.01398	Invasive epithelial ovarian cancer
rs9972653	T	G	0.411	-0.053	0.01041	0.017	0.01338	Invasive epithelial ovarian cancer
rs999885	G	A	0.491	-0.018	0.00997	0.004304	0.01322	Invasive epithelial ovarian cancer
rs10094506	T	C	0.272	-0.031	0.0114	-0.01309	0.01744	High grade serous carcinoma
rs10136330	T	C	0.038	-0.028	0.02714	0.001046	0.0411	High grade serous carcinoma
rs10138913	T	C	0.323	0.029	0.01094	-0.0243	0.01705	High grade serous carcinoma
rs10143972	C	T	0.194	0.027	0.01281	0.006785	0.02002	High grade serous carcinoma
rs10145469	A	C	0.059	-0.033	0.02204	-0.02055	0.04132	High grade serous carcinoma
rs10153031	T	G	0.364	0.055	0.01072	-0.006688	0.01597	High grade serous carcinoma
rs10156597	T	A	0.262	-0.082	0.01171	-0.00215	0.01677	High grade serous carcinoma
rs10175423	T	C	0.267	-0.002	0.01083	-0.008539	0.01734	High grade serous carcinoma
rs10205969	T	C	0.124	-0.01	0.01652	0.01062	0.02218	High grade serous carcinoma
rs10237306	T	G	0.4	0.012	0.01015	0.01587	0.01669	High grade serous carcinoma
rs1023955	T	G	0.403	-0.023	0.01064	0.01585	0.01616	High grade serous carcinoma
rs10268051	C	A	0.221	-0.034	0.01231	0.02596	0.01871	High grade serous carcinoma
rs1032682	T	C	0.467	0.016	0.01035	-0.004952	0.016	High grade serous carcinoma
rs10400136	G	A	0.45	0.025	0.01048	0.009606	0.01598	High grade serous carcinoma
rs10422323	A	G	0.147	0.03	0.01462	-0.01317	0.02477	High grade serous carcinoma
rs10521021	G	T	0.306	-0.00034	0.01114	-0.006445	0.01684	High grade serous carcinoma
rs10617761	C	CAG	0.087	0.011	0.01809	-0.03141	0.02151	High grade serous carcinoma
rs10750766	C	A	0.318	0.00045	0.01107	-0.01089	0.01737	High grade serous carcinoma
rs10782777	G	A	0.39	0.005	0.01099	-0.009862	0.01705	High grade serous carcinoma
rs1079866	G	C	0.148	0.07	0.01454	0.03447	0.02275	High grade serous carcinoma
rs10832021	G	A	0.275	0.031	0.01147	-0.02358	0.01718	High grade serous carcinoma
rs10906395	C	T	0.448	0.016	0.01008	-0.0219	0.0163	High grade serous carcinoma
rs10931831	T	C	0.353	-0.025	0.01094	0.02986	0.0164	High grade serous carcinoma
rs10933	T	C	0.46	-0.008	0.00986	-0.03353	0.01583	High grade serous carcinoma
rs10934420	C	T	0.458	0.035	0.01018	-0.03886	0.01555	High grade serous carcinoma
rs10959016	A	G	0.19	-0.003	0.01502	-0.002554	0.02033	High grade serous carcinoma
rs10959552	G	A	0.148	0.012	0.01388	0.001003	0.02481	High grade serous carcinoma
rs10978641	T	A	0.252	0.034	0.01188	0.006875	0.01872	High grade serous carcinoma
rs10992769	G	C	0.319	-0.019	0.01071	0.001472	0.01747	High grade serous carcinoma
rs11031040	G	T	0.172	0.026	0.01361	-0.01954	0.0216	High grade serous carcinoma
rs11079810	T	C	0.114	0.017	0.01592	0.003953	0.02538	High grade serous carcinoma
rs111558392	T	C	0.154	-0.042	0.01432	0.011	0.02219	High grade serous carcinoma
rs111567162	A	T	0.154	0.089	0.01424	0.01169	0.02085	High grade serous carcinoma
rs11165924	G	A	0.316	-0.015	0.01113	0.003133	0.01673	High grade serous carcinoma
rs11209331	C	T	0.445	0.001	0.01118	0.02484	0.016	High grade serous carcinoma
rs11209943	A	G	0.422	0.029	0.0104	0.0001811	0.01625	High grade serous carcinoma
rs11210871	C	G	0.272	0.021	0.01171	0.0113	0.01784	High grade serous carcinoma
rs11240695	A	C	0.238	-0.025	0.01227	0.03332	0.01809	High grade serous carcinoma
rs112752732	C	G	0.044	0.063	0.02555	0.03052	0.0405	High grade serous carcinoma
rs112991346	C	T	0.106	0.06	0.0168	-0.03012	0.02246	High grade serous carcinoma
rs113388806	T	A	0.063	0.06	0.02122	0.0238	0.04301	High grade serous carcinoma
rs11349289	C	CA	0.32	-0.018	0.01103	0.003773	0.01643	High grade serous carcinoma
rs113557523	T	C	0.073	-0.024	0.01938	0.01851	0.02789	High grade serous carcinoma
rs11357467	TA	T	0.437	0.027	0.01027	0.003208	0.01645	High grade serous carcinoma
rs11461653	GC	G	0.448	-0.014	0.01007	0.003891	0.01611	High grade serous carcinoma
rs115260227	G	A	0.007	0.174	0.06319	-0.01761	0.08778	High grade serous carcinoma
rs11534296	A	G	0.209	-0.008	0.01202	0.04563	0.0175	High grade serous carcinoma
rs115435316	A	G	0.04	0.072	0.02663	0.005516	0.04352	High grade serous carcinoma
rs11556924	T	C	0.341	0.019	0.01103	0.009373	0.01753	High grade serous carcinoma
rs11606190	A	G	0.141	0.022	0.01515	-0.0008081	0.02396	High grade serous carcinoma
rs11619721	T	G	0.115	-0.031	0.01634	0.01975	0.03151	High grade serous carcinoma
rs11668587	G	A	0.336	0.013	0.01103	-0.000285	0.01705	High grade serous carcinoma
rs11711674	C	T	0.395	-0.012	0.01014	0.06252	0.01578	High grade serous carcinoma
rs117143374	C	T	0.102	0.029	0.01664	0.01532	0.02384	High grade serous carcinoma
rs1172955	T	A	0.265	0.019	0.01184	-0.01927	0.01792	High grade serous carcinoma
rs117530880	G	T	0.026	0.065	0.03217	-0.0197	0.04914	High grade serous carcinoma
rs11756746	A	G	0.219	0.037	0.01227	0.003316	0.01871	High grade serous carcinoma
rs11767400	A	C	0.273	0.026	0.01141	0.008213	0.01719	High grade serous carcinoma
rs11786868	G	C	0.157	-0.018	0.01396	0.01568	0.0211	High grade serous carcinoma
rs11792861	C	A	0.277	-0.026	0.01144	0.02025	0.01724	High grade serous carcinoma
rs11852771	A	G	0.427	0.015	0.0105	0.00999	0.01644	High grade serous carcinoma
rs11873906	G	A	0.339	0.041	0.01081	0.03697	0.01747	High grade serous carcinoma
rs12040029	T	C	0.107	-0.016	0.01715	-0.04877	0.0265	High grade serous carcinoma
rs12125335	C	T	0.133	0.044	0.01502	-0.01164	0.02248	High grade serous carcinoma
rs12200565	T	C	0.471	0.015	0.01055	-0.007032	0.01575	High grade serous carcinoma
rs12460047	A	G	0.266	-0.017	0.01176	0.009901	0.01757	High grade serous carcinoma
rs12467441	C	T	0.112	0.015	0.01635	0.02359	0.02394	High grade serous carcinoma
rs12559521	C	T	0.179	-0.02	0.01369	0.02253	0.01923	High grade serous carcinoma
rs12571664	C	T	0.198	-0.014	0.01299	-0.006559	0.01977	High grade serous carcinoma
rs12603280	A	G	0.267	-0.034	0.01166	0.005464	0.0188	High grade serous carcinoma
rs12663002	T	C	0.19	0.045	0.0131	-0.07496	0.02391	High grade serous carcinoma
rs12707076	C	G	0.401	0.021	0.01062	-0.03035	0.01635	High grade serous carcinoma
rs12894936	T	C	0.278	-0.041	0.01152	-0.002772	0.01738	High grade serous carcinoma
rs12915845	T	C	0.392	-0.03	0.01041	0.0003398	0.01583	High grade serous carcinoma
rs12937034	G	A	0.405	0.024	0.01044	-0.02932	0.01664	High grade serous carcinoma
rs13023912	G	A	0.396	0.049	0.01063	0.03477	0.01662	High grade serous carcinoma
rs13043968	A	C	0.094	-0.057	0.01739	-0.006308	0.0255	High grade serous carcinoma
rs13120031	T	C	0.344	0.008	0.01035	0.02235	0.01671	High grade serous carcinoma
rs13173441	C	T	0.143	-0.017	0.01483	-0.02421	0.0246	High grade serous carcinoma
rs13199764	C	T	0.238	-0.017	0.01215	-0.01654	0.01903	High grade serous carcinoma
rs13233916	G	C	0.068	-0.017	0.02036	0.03582	0.02925	High grade serous carcinoma
rs13278754	C	G	0.32	-0.016	0.01099	0.01931	0.0177	High grade serous carcinoma
rs13283567	T	C	0.162	-0.022	0.01392	0.006387	0.0225	High grade serous carcinoma
rs1329767	A	C	0.353	-0.009	0.0113	-0.002565	0.01656	High grade serous carcinoma
rs13322435	G	A	0.335	-0.022	0.01103	-0.0456	0.01652	High grade serous carcinoma
rs138546321	TTA	T	0.127	0.021	0.01531	-0.002356	0.02535	High grade serous carcinoma
rs1414186	T	G	0.187	-0.045	0.0133	-0.01867	0.01924	High grade serous carcinoma
rs142058842	G	C	0.167	0.064	0.0139	-0.01142	0.02081	High grade serous carcinoma
rs1428120	G	T	0.396	-0.018	0.01027	0.03289	0.01593	High grade serous carcinoma
rs143461173	G	A	0.131	-0.009	0.01613	-0.02018	0.02048	High grade serous carcinoma
rs1435753	C	T	0.342	0.01	0.011	-0.0009787	0.01643	High grade serous carcinoma
rs1449543	T	C	0.463	0.018	0.01003	-0.004158	0.01579	High grade serous carcinoma
rs145438026	T	C	0.079	-0.058	0.01922	-0.02521	0.03378	High grade serous carcinoma
rs1470750	G	C	0.403	0.013	0.01042	-0.02745	0.01637	High grade serous carcinoma
rs148395841	G	GT	0.455	-0.041	0.01042	-0.008332	0.0158	High grade serous carcinoma
rs148825694	T	TATC	0.026	0.072	0.03237	0.04447	0.03775	High grade serous carcinoma
rs149226155	A	G	0.372	-0.002	0.01311	-0.001877	0.01642	High grade serous carcinoma
rs1512238	A	G	0.439	-0.05	0.01032	0.02264	0.01587	High grade serous carcinoma
rs151680	C	T	0.422	-0.032	0.01045	0.01274	0.01576	High grade serous carcinoma
rs1535252	T	C	0.435	-0.005	0.01129	0.006752	0.01585	High grade serous carcinoma
rs153793	G	A	0.397	0.02	0.01071	-0.009645	0.01586	High grade serous carcinoma
rs1539310	G	A	0.223	-0.029	0.01262	0.01278	0.01858	High grade serous carcinoma
rs1566385	G	A	0.045	-0.017	0.02528	-0.04482	0.03504	High grade serous carcinoma
rs15671	A	C	0.386	-0.015	0.01058	-0.002674	0.0158	High grade serous carcinoma
rs1571536	T	C	0.48	0.023	0.01046	0.02999	0.01565	High grade serous carcinoma
rs157877	A	G	0.135	-0.057	0.01504	0.005956	0.02397	High grade serous carcinoma
rs1601615	T	C	0.391	-0.022	0.01068	-0.00414	0.01607	High grade serous carcinoma
rs16841867	G	C	0.116	-0.034	0.0159	0.0462	0.02466	High grade serous carcinoma
rs169080	T	C	0.396	-0.005	0.01066	-0.005047	0.01662	High grade serous carcinoma
rs16917237	T	G	0.161	0.063	0.01396	0.00397	0.01925	High grade serous carcinoma
rs16918378	C	T	0.125	-0.041	0.01563	0.02732	0.02464	High grade serous carcinoma
rs16937956	G	A	0.324	0.036	0.01081	-0.05524	0.01629	High grade serous carcinoma
rs17035311	C	A	0.126	-0.026	0.0151	-0.04045	0.02208	High grade serous carcinoma
rs1704528	C	T	0.367	0.046	0.01063	0.01454	0.01652	High grade serous carcinoma
rs17085593	G	C	0.341	-0.009	0.01124	0.0003667	0.01724	High grade serous carcinoma
rs17171852	C	A	0.228	0.04	0.01235	-0.009497	0.01986	High grade serous carcinoma
rs17390720	G	C	0.232	-0.033	0.01228	-0.004779	0.01828	High grade serous carcinoma
rs17563472	C	T	0.018	0.075	0.03834	-0.03647	0.04609	High grade serous carcinoma
rs17564430	G	T	0.318	0.027	0.01097	-0.02522	0.01849	High grade serous carcinoma
rs1815811	G	A	0.459	0.006	0.00958	-0.01659	0.01591	High grade serous carcinoma
rs184033703	A	G	0.05	-0.06	0.02335	0.01175	0.03487	High grade serous carcinoma
rs184950120	T	C	0.003	-0.265	0.10298	-0.1665	0.2186	High grade serous carcinoma
rs187760798	C	T	0.118	-0.013	0.01572	0.04074	0.02671	High grade serous carcinoma
rs1885740	A	G	0.296	-0.043	0.01123	-0.002174	0.01863	High grade serous carcinoma
rs1925047	A	C	0.38	-0.013	0.01028	-0.0001857	0.01694	High grade serous carcinoma
rs1971554	T	C	0.264	0.034	0.01162	-0.01029	0.01806	High grade serous carcinoma
rs1984870	G	T	0.488	-0.026	0.01017	0.01018	0.01586	High grade serous carcinoma
rs1989318	G	A	0.452	0.022	0.01074	-0.02419	0.01651	High grade serous carcinoma
rs2066323	G	A	0.395	0.024	0.01047	0.001866	0.01597	High grade serous carcinoma
rs2108753	C	T	0.423	-0.025	0.01054	-0.007835	0.01595	High grade serous carcinoma
rs222440	T	C	0.162	-0.002	0.01303	-0.0007511	0.02103	High grade serous carcinoma
rs2267812	C	A	0.205	-0.018	0.01255	0.01955	0.01915	High grade serous carcinoma
rs2271758	T	G	0.423	-0.017	0.01064	-0.008481	0.01589	High grade serous carcinoma
rs2295094	A	G	0.151	0.04	0.01433	0.02725	0.02175	High grade serous carcinoma
rs2300922	T	C	0.407	0.036	0.01042	-0.0108	0.01613	High grade serous carcinoma
rs2308069	C	CTG	0.286	0.04	0.01126	-0.01691	0.01833	High grade serous carcinoma
rs2312205	G	A	0.223	-0.003	0.01291	-0.008992	0.02077	High grade serous carcinoma
rs2343507	C	A	0.394	-0.011	0.01076	-0.01925	0.01651	High grade serous carcinoma
rs2378100	C	T	0.439	-0.007	0.00984	-0.009226	0.01585	High grade serous carcinoma
rs2441873	T	G	0.437	0.012	0.01071	0.005716	0.01609	High grade serous carcinoma
rs2461794	A	G	0.167	0.024	0.01435	-0.004932	0.0176	High grade serous carcinoma
rs247520	C	T	0.23	-0.029	0.01246	-0.02115	0.01868	High grade serous carcinoma
rs2548458	C	T	0.371	-0.009	0.01033	0.008268	0.01579	High grade serous carcinoma
rs2558101	G	A	0.369	0.018	0.01094	0.025	0.01772	High grade serous carcinoma
rs256350	C	T	0.263	0.02	0.01162	-0.01298	0.01763	High grade serous carcinoma
rs2604265	A	G	0.301	0.016	0.01133	0.01299	0.01793	High grade serous carcinoma
rs2659007	A	G	0.454	-0.024	0.01048	0.01726	0.0162	High grade serous carcinoma
rs2661339	T	G	0.062	0.07	0.02139	0.01814	0.03506	High grade serous carcinoma
rs2679894	A	G	0.427	0.045	0.01057	-0.02829	0.01765	High grade serous carcinoma
rs2688326	C	T	0.345	0.046	0.0109	-0.008156	0.01724	High grade serous carcinoma
rs2723065	G	A	0.407	0.009	0.01099	-0.01461	0.01629	High grade serous carcinoma
rs2724961	T	C	0.482	-0.032	0.01032	0.02926	0.01566	High grade serous carcinoma
rs2770957	G	C	0.224	-0.019	0.01299	0.01862	0.01942	High grade serous carcinoma
rs2780243	C	T	0.416	0.018	0.01032	0.0136	0.01605	High grade serous carcinoma
rs28757192	T	C	0.017	-0.002	0.03984	-0.02684	0.04421	High grade serous carcinoma
rs2885287	A	G	0.19	0.033	0.01312	0.03708	0.01797	High grade serous carcinoma
rs2889128	A	C	0.487	0.02	0.01046	-0.008835	0.01584	High grade serous carcinoma
rs2916578	G	A	0.44	0.006	0.01082	-0.03324	0.01602	High grade serous carcinoma
rs29941	A	G	0.309	0.033	0.01106	0.01437	0.01679	High grade serous carcinoma
rs3113862	G	A	0.366	0.025	0.01048	0.01692	0.01598	High grade serous carcinoma
rs34371367	A	AT	0.474	-0.015	0.01035	0.01585	0.01664	High grade serous carcinoma
rs34437050	A	G	0.016	0.219	0.04092	0.002925	0.08291	High grade serous carcinoma
rs34513772	C	T	0.319	-0.027	0.01097	0.03657	0.01755	High grade serous carcinoma
rs34646499	CG	C	0.148	0.022	0.01435	-0.005892	0.02256	High grade serous carcinoma
rs35035068	A	AT	0.428	-0.022	0.01022	-0.001302	0.01616	High grade serous carcinoma
rs35334917	C	CAT	0.237	-0.034	0.01196	0.03549	0.01713	High grade serous carcinoma
rs35436838	G	T	0.033	0.052	0.02842	-0.02511	0.04378	High grade serous carcinoma
rs35485457	T	G	0.286	-0.022	0.01158	0.00468	0.01713	High grade serous carcinoma
rs35510813	TA	T	0.284	0.039	0.01122	-0.003671	0.01755	High grade serous carcinoma
rs35935052	T	G	0.159	0.037	0.01385	0.02436	0.02251	High grade serous carcinoma
rs360495	A	T	0.074	0.026	0.01987	-0.1018	0.02844	High grade serous carcinoma
rs36068064	T	C	0.327	0.024	0.01096	0.0101	0.01633	High grade serous carcinoma
rs36093651	T	C	0.235	0.036	0.01224	0.02976	0.01907	High grade serous carcinoma
rs3733632	G	A	0.161	0.065	0.01396	0.00331	0.02152	High grade serous carcinoma
rs3743266	C	T	0.29	-0.028	0.01145	0.003762	0.0169	High grade serous carcinoma
rs3746619	A	C	0.073	0.023	0.01957	-0.001268	0.02842	High grade serous carcinoma
rs3782120	A	G	0.217	0.044	0.01245	-0.01019	0.01813	High grade serous carcinoma
rs3809624	C	T	0.379	0.007	0.00992	0.007005	0.01773	High grade serous carcinoma
rs3815212	C	T	0.215	-0.038	0.01242	-0.0424	0.01897	High grade serous carcinoma
rs395962	T	G	0.333	0.108	0.01092	0.01664	0.01681	High grade serous carcinoma
rs4303811	A	G	0.156	-0.006	0.01451	-0.03091	0.02442	High grade serous carcinoma
rs4327718	G	A	0.203	0.033	0.01299	0.01598	0.02134	High grade serous carcinoma
rs4340786	T	A	0.267	-0.004	0.01059	0.0251	0.01791	High grade serous carcinoma
rs4359170	T	A	0.32	-0.021	0.01072	0.006913	0.01681	High grade serous carcinoma
rs437836	T	C	0.195	0.011	0.0132	-0.02879	0.02181	High grade serous carcinoma
rs4402316	C	G	0.245	0.036	0.01177	-0.003126	0.01791	High grade serous carcinoma
rs443252	T	C	0.077	0.003	0.01709	0.00493	0.03784	High grade serous carcinoma
rs4448948	T	A	0.101	0.038	0.01705	-0.04995	0.03179	High grade serous carcinoma
rs446745	T	C	0.258	-0.011	0.01177	0.02694	0.01867	High grade serous carcinoma
rs4487799	A	T	0.237	0.028	0.01227	-0.001874	0.01731	High grade serous carcinoma
rs4561063	T	G	0.455	0.028	0.01026	-0.04809	0.01601	High grade serous carcinoma
rs4576738	G	A	0.478	-0.034	0.01029	-0.01004	0.01615	High grade serous carcinoma
rs4588499	G	A	0.491	0.019	0.01007	0.02796	0.01611	High grade serous carcinoma
rs467379	T	C	0.282	0.019	0.01147	0.0164	0.01713	High grade serous carcinoma
rs4701140	G	A	0.493	-0.006	0.01024	-0.02684	0.01649	High grade serous carcinoma
rs4746113	A	G	0.266	-0.029	0.01164	-0.02083	0.01732	High grade serous carcinoma
rs4751614	T	A	0.23	-0.021	0.0121	0.002121	0.01878	High grade serous carcinoma
rs4778356	G	A	0.127	-0.059	0.0154	-0.05422	0.02473	High grade serous carcinoma
rs4801809	T	C	0.093	-0.069	0.01761	-0.01089	0.02847	High grade serous carcinoma
rs4804025	G	A	0.297	0.027	0.01112	0.01278	0.01719	High grade serous carcinoma
rs4804117	G	T	0.497	-0.031	0.01048	0.03093	0.0158	High grade serous carcinoma
rs4813429	C	T	0.175	-0.031	0.01371	-0.008788	0.0215	High grade serous carcinoma
rs4836984	T	C	0.49	0.029	0.01022	0.001752	0.01573	High grade serous carcinoma
rs484353	G	A	0.459	-0.019	0.01037	-0.01578	0.01628	High grade serous carcinoma
rs4875424	T	C	0.369	-0.045	0.01061	-0.008934	0.01645	High grade serous carcinoma
rs4877387	T	C	0.298	0.023	0.01131	-0.01813	0.01811	High grade serous carcinoma
rs4886140	A	G	0.335	0.002	0.0092	-0.02286	0.01687	High grade serous carcinoma
rs4945266	G	A	0.151	0.049	0.01418	0.02402	0.02119	High grade serous carcinoma
rs4951261	C	A	0.492	-0.029	0.01041	0.00666	0.0162	High grade serous carcinoma
rs4970598	C	T	0.025	-0.045	0.03347	-0.01017	0.04541	High grade serous carcinoma
rs4976623	C	G	0.192	0.023	0.01282	-0.01972	0.02029	High grade serous carcinoma
rs506589	C	T	0.201	-0.035	0.01281	-0.01618	0.0201	High grade serous carcinoma
rs552491	G	A	0.407	0.012	0.01039	0.0001292	0.01631	High grade serous carcinoma
rs55680968	G	A	0.067	0.033	0.02066	0.001095	0.03088	High grade serous carcinoma
rs55784701	T	C	0.201	0.04	0.01271	0.001684	0.01884	High grade serous carcinoma
rs55840812	CT	C	0.239	0.017	0.01224	-0.007532	0.01813	High grade serous carcinoma
rs56367141	A	C	0.139	-0.023	0.01527	0.01784	0.02383	High grade serous carcinoma
rs56409371	G	A	0.209	0.032	0.01242	-0.001558	0.02012	High grade serous carcinoma
rs56927240	T	C	0.181	-0.053	0.01336	-0.011	0.01918	High grade serous carcinoma
rs5742915	C	T	0.466	0.005	0.01037	-0.002911	0.01563	High grade serous carcinoma
rs5753377	A	G	0.228	-0.014	0.01255	-0.0006684	0.01761	High grade serous carcinoma
rs5785580	AT	A	0.448	0.002	0.01217	0.001647	0.01572	High grade serous carcinoma
rs582780	G	A	0.447	-0.028	0.01031	0.02169	0.01693	High grade serous carcinoma
rs58989029	GA	G	0.492	-0.018	0.01008	-0.0166	0.0159	High grade serous carcinoma
rs5920843	G	A	0.352	-0.01	0.01097	0.02963	0.0172	High grade serous carcinoma
rs59246405	T	C	0.414	0.012	0.0106	0.001911	0.01626	High grade serous carcinoma
rs59543819	C	T	0.289	0.011	0.01165	-0.002504	0.01714	High grade serous carcinoma
rs61817552	A	G	0.227	-0.015	0.01255	-0.0218	0.01983	High grade serous carcinoma
rs61826838	C	T	0.066	0.026	0.02161	-0.02555	0.02089	High grade serous carcinoma
rs61828391	A	G	0.127	-0.023	0.01549	-0.001061	0.02439	High grade serous carcinoma
rs61846901	T	C	0.302	0.00042	0.01125	-0.004513	0.0169	High grade serous carcinoma
rs6185	G	C	0.279	0.025	0.01127	-0.01301	0.01863	High grade serous carcinoma
rs62104180	A	G	0.046	0.117	0.02476	-0.01897	0.04171	High grade serous carcinoma
rs62229372	T	C	0.147	0.038	0.01453	0.008726	0.02693	High grade serous carcinoma
rs62316795	A	C	0.226	0.02	0.01219	-0.02022	0.02037	High grade serous carcinoma
rs62342064	T	C	0.106	0.04	0.01659	-0.0006602	0.02554	High grade serous carcinoma
rs62361685	C	T	0.077	0.007	0.01986	0.01846	0.03557	High grade serous carcinoma
rs62379978	G	T	0.186	0.045	0.01339	-0.0009796	0.02145	High grade serous carcinoma
rs62391851	A	G	0.072	-0.055	0.0196	0.03374	0.03288	High grade serous carcinoma
rs6415872	G	A	0.494	-0.007	0.00987	-0.01004	0.01622	High grade serous carcinoma
rs6434162	G	A	0.156	0.024	0.01404	0.01157	0.02126	High grade serous carcinoma
rs643428	C	T	0.402	0.026	0.01031	0.004331	0.01636	High grade serous carcinoma
rs6439371	G	A	0.363	0.028	0.01046	0.0465	0.01634	High grade serous carcinoma
rs6439713	A	C	0.333	0.029	0.01086	0.01041	0.0169	High grade serous carcinoma
rs6445624	A	G	0.137	0.025	0.01482	0.01455	0.02281	High grade serous carcinoma
rs6484408	A	G	0.221	-0.019	0.01213	-0.01674	0.01758	High grade serous carcinoma
rs654354	A	T	0.337	-0.005	0.01012	-0.02438	0.01627	High grade serous carcinoma
rs6575806	C	A	0.247	0.034	0.01222	0.03171	0.02474	High grade serous carcinoma
rs6590889	T	C	0.315	-0.035	0.01108	-0.01926	0.0166	High grade serous carcinoma
rs6621284	A	G	0.393	0.026	0.01069	-0.00662	0.0165	High grade serous carcinoma
rs66508321	A	G	0.304	-0.019	0.01133	-0.008745	0.01704	High grade serous carcinoma
rs6661100	T	C	0.052	0.033	0.02332	0.05216	0.02649	High grade serous carcinoma
rs6678140	C	T	0.361	0.035	0.01065	-0.003435	0.01735	High grade serous carcinoma
rs68002803	C	T	0.263	-0.017	0.01165	0.03348	0.01706	High grade serous carcinoma
rs6803264	T	C	0.198	0.025	0.01305	-0.02711	0.01877	High grade serous carcinoma
rs6864818	T	C	0.244	0.013	0.0117	-0.0007604	0.01939	High grade serous carcinoma
rs6878910	A	G	0.149	0.016	0.01416	0.001536	0.02559	High grade serous carcinoma
rs6911407	A	C	0.335	0.005	0.01123	0.002143	0.01614	High grade serous carcinoma
rs6911527	T	C	0.247	0.007	0.0112	-0.008869	0.01885	High grade serous carcinoma
rs6927679	C	T	0.309	-0.024	0.01089	-0.01198	0.01769	High grade serous carcinoma
rs6931884	T	C	0.122	0.046	0.01553	0.02528	0.02387	High grade serous carcinoma
rs6933660	A	C	0.259	-0.027	0.0119	-0.02022	0.01688	High grade serous carcinoma
rs7004265	T	C	0.462	0.013	0.01029	0.01951	0.01598	High grade serous carcinoma
rs7077302	C	G	0.131	0.048	0.01531	-0.002756	0.02961	High grade serous carcinoma
rs709488	C	A	0.393	0.005	0.00967	-0.01269	0.01563	High grade serous carcinoma
rs7108556	C	T	0.2	-0.003	0.01127	0.05749	0.01877	High grade serous carcinoma
rs7115444	T	C	0.198	0.016	0.01275	-0.0335	0.01995	High grade serous carcinoma
rs7178532	G	A	0.296	-0.025	0.01138	0.001661	0.01738	High grade serous carcinoma
rs72186109	C	CACA	0.286	-0.017	0.01142	0.01823	0.01773	High grade serous carcinoma
rs7218751	G	A	0.186	-0.035	0.01307	-0.0108	0.02016	High grade serous carcinoma
rs7239114	G	A	0.408	0.019	0.01038	0.001337	0.01619	High grade serous carcinoma
rs72756954	G	C	0.073	-0.062	0.01972	0.002511	0.03249	High grade serous carcinoma
rs72842141	T	A	0.071	-0.014	0.01989	0.01756	0.03511	High grade serous carcinoma
rs73035994	C	T	0.045	0.042	0.02511	-0.07474	0.05075	High grade serous carcinoma
rs73187215	G	A	0.093	0.024	0.01761	-0.01036	0.02717	High grade serous carcinoma
rs73435048	A	G	0.075	-0.052	0.01947	-0.02301	0.03416	High grade serous carcinoma
rs7359336	G	A	0.442	0.041	0.01045	0.01003	0.01583	High grade serous carcinoma
rs73820560	C	A	0.136	0.015	0.01514	-0.02227	0.02285	High grade serous carcinoma
rs7426534	G	A	0.246	0.006	0.01284	-0.02793	0.0175	High grade serous carcinoma
rs7431217	T	C	0.396	0.005	0.01056	-0.02423	0.01634	High grade serous carcinoma
rs74499585	A	G	0.086	0.019	0.01816	-0.006829	0.03211	High grade serous carcinoma
rs7465046	T	C	0.275	-0.031	0.01154	0.02028	0.01818	High grade serous carcinoma
rs7516763	A	C	0.455	0.036	0.01017	-0.0249	0.01572	High grade serous carcinoma
rs7542538	C	T	0.172	-0.028	0.01375	-0.02459	0.02032	High grade serous carcinoma
rs7576624	C	T	0.165	0.061	0.01381	-0.01458	0.02071	High grade serous carcinoma
rs758747	T	C	0.248	-0.029	0.01195	-0.02451	0.01829	High grade serous carcinoma
rs7587651	T	C	0.389	-0.027	0.01061	0.004741	0.01649	High grade serous carcinoma
rs7649124	G	C	0.262	-0.062	0.01159	0.005163	0.01846	High grade serous carcinoma
rs7712046	C	T	0.324	0.016	0.01127	0.03825	0.01727	High grade serous carcinoma
rs77532868	T	C	0.042	0.082	0.02513	-0.007017	0.04052	High grade serous carcinoma
rs7753896	A	G	0.322	0.038	0.01082	-0.01904	0.01631	High grade serous carcinoma
rs77563037	C	CG	0.456	0.02	0.01038	0.005389	0.01573	High grade serous carcinoma
rs7757654	T	C	0.348	-0.013	0.01052	-0.01657	0.01718	High grade serous carcinoma
rs77955256	A	T	0.109	-0.034	0.01624	0.01759	0.02603	High grade serous carcinoma
rs7826872	T	C	0.429	0.03	0.01032	0.04564	0.01643	High grade serous carcinoma
rs78472503	G	A	0.178	-0.028	0.0135	0.02702	0.02025	High grade serous carcinoma
rs7849973	G	C	0.342	-0.002	0.00991	-0.003371	0.01675	High grade serous carcinoma
rs7852169	G	C	0.084	0.086	0.01844	0.02894	0.02802	High grade serous carcinoma
rs7853970	T	C	0.49	0.043	0.01019	-0.000434	0.01596	High grade serous carcinoma
rs78928932	C	T	0.078	0.035	0.01957	-0.009412	0.03633	High grade serous carcinoma
rs7907759	G	A	0.499	-0.033	0.01045	-0.01851	0.01602	High grade serous carcinoma
rs79084266	G	C	0.124	0.036	0.01547	-0.03372	0.03013	High grade serous carcinoma
rs7912468	C	T	0.412	0.004	0.01187	0.01913	0.01622	High grade serous carcinoma
rs79541760	T	A	0.177	-0.053	0.0134	0.004858	0.02089	High grade serous carcinoma
rs80170948	G	T	0.033	0.07	0.02889	-0.03438	0.04867	High grade serous carcinoma
rs8040272	G	A	0.141	-0.041	0.01457	0.0142	0.02366	High grade serous carcinoma
rs8051833	A	G	0.381	-0.012	0.01076	-0.02134	0.01738	High grade serous carcinoma
rs813301	C	T	0.419	-0.003	0.00908	-0.008906	0.01621	High grade serous carcinoma
rs8136272	T	A	0.239	-0.032	0.01207	0.01132	0.01798	High grade serous carcinoma
rs842567	C	A	0.167	0.008	0.01459	-0.03552	0.02047	High grade serous carcinoma
rs852061	A	C	0.359	-0.029	0.01075	8.68e-05	0.01628	High grade serous carcinoma
rs913588	A	G	0.481	-0.037	0.01031	0.01256	0.01572	High grade serous carcinoma
rs9330454	A	G	0.435	-0.023	0.01016	-0.007137	0.01726	High grade serous carcinoma
rs9349203	G	A	0.446	0.03	0.01037	-0.02349	0.01576	High grade serous carcinoma
rs9382676	C	T	0.209	-0.009	0.0127	0.01926	0.01921	High grade serous carcinoma
rs9403051	G	A	0.399	-0.054	0.01044	-0.0148	0.0158	High grade serous carcinoma
rs941520	A	C	0.487	-0.012	0.01014	0.01098	0.01636	High grade serous carcinoma
rs953230	G	A	0.332	-0.06	0.01097	0.02869	0.01723	High grade serous carcinoma
rs9548873	C	T	0.308	0.034	0.01119	0.003925	0.01661	High grade serous carcinoma
rs9568123	G	A	0.133	0.029	0.01528	0.03225	0.02199	High grade serous carcinoma
rs9614460	G	T	0.295	0.02	0.01099	-0.01557	0.01682	High grade serous carcinoma
rs9635759	A	G	0.341	0.059	0.01087	-0.0159	0.01699	High grade serous carcinoma
rs9647570	G	T	0.141	0.028	0.01464	-0.02077	0.02298	High grade serous carcinoma
rs975642	T	C	0.466	-0.012	0.01028	-0.01194	0.01584	High grade serous carcinoma
rs9758500	A	G	0.385	-0.037	0.01051	0.01046	0.01615	High grade serous carcinoma
rs9834893	G	C	0.064	0.024	0.02094	0.03308	0.0297	High grade serous carcinoma
rs9867904	C	G	0.38	-0.018	0.0106	0.01603	0.01662	High grade serous carcinoma
rs9972653	T	G	0.411	-0.053	0.01041	0.007352	0.01591	High grade serous carcinoma
rs999885	G	A	0.491	-0.018	0.00997	0.0006899	0.01573	High grade serous carcinoma
rs10094506	T	C	0.272	-0.031	0.0114	-0.02725	0.05316	Low grade serous carcinoma
rs10136330	T	C	0.038	-0.028	0.02714	0.02501	0.1252	Low grade serous carcinoma
rs10138913	T	C	0.323	0.029	0.01094	-0.0417	0.05199	Low grade serous carcinoma
rs10143972	C	T	0.194	0.027	0.01281	0.05138	0.06063	Low grade serous carcinoma
rs10145469	A	C	0.059	-0.033	0.02204	-0.03396	0.123	Low grade serous carcinoma
rs10153031	T	G	0.364	0.055	0.01072	-0.01403	0.04874	Low grade serous carcinoma
rs10156597	T	A	0.262	-0.082	0.01171	-0.03773	0.05182	Low grade serous carcinoma
rs10175423	T	C	0.267	-0.002	0.01083	0.0563	0.05275	Low grade serous carcinoma
rs10205969	T	C	0.124	-0.01	0.01652	-0.01246	0.06911	Low grade serous carcinoma
rs10237306	T	G	0.4	0.012	0.01015	-0.067	0.05109	Low grade serous carcinoma
rs1023955	T	G	0.403	-0.023	0.01064	0.1087	0.04928	Low grade serous carcinoma
rs10268051	C	A	0.221	-0.034	0.01231	0.03107	0.05691	Low grade serous carcinoma
rs1032682	T	C	0.467	0.016	0.01035	-0.03952	0.04897	Low grade serous carcinoma
rs10400136	G	A	0.45	0.025	0.01048	-0.02344	0.04845	Low grade serous carcinoma
rs10422323	A	G	0.147	0.03	0.01462	0.05866	0.07406	Low grade serous carcinoma
rs10521021	G	T	0.306	-0.00034	0.01114	-0.07884	0.05151	Low grade serous carcinoma
rs10617761	C	CAG	0.087	0.011	0.01809	-0.1183	0.06836	Low grade serous carcinoma
rs10750766	C	A	0.318	0.00045	0.01107	0.005185	0.05257	Low grade serous carcinoma
rs10782777	G	A	0.39	0.005	0.01099	-0.05464	0.05197	Low grade serous carcinoma
rs1079866	G	C	0.148	0.07	0.01454	-0.03132	0.07137	Low grade serous carcinoma
rs10832021	G	A	0.275	0.031	0.01147	-0.05276	0.0531	Low grade serous carcinoma
rs10906395	C	T	0.448	0.016	0.01008	-0.08906	0.04968	Low grade serous carcinoma
rs10931831	T	C	0.353	-0.025	0.01094	0.0838	0.04972	Low grade serous carcinoma
rs10933	T	C	0.46	-0.008	0.00986	-0.03408	0.04821	Low grade serous carcinoma
rs10934420	C	T	0.458	0.035	0.01018	0.001931	0.04736	Low grade serous carcinoma
rs10959016	A	G	0.19	-0.003	0.01502	0.0999	0.06083	Low grade serous carcinoma
rs10959552	G	A	0.148	0.012	0.01388	0.06211	0.07386	Low grade serous carcinoma
rs10978641	T	A	0.252	0.034	0.01188	-0.008351	0.0565	Low grade serous carcinoma
rs10992769	G	C	0.319	-0.019	0.01071	-0.01434	0.05326	Low grade serous carcinoma
rs11031040	G	T	0.172	0.026	0.01361	0.01143	0.06529	Low grade serous carcinoma
rs11079810	T	C	0.114	0.017	0.01592	-0.019	0.07926	Low grade serous carcinoma
rs111558392	T	C	0.154	-0.042	0.01432	0.06806	0.06727	Low grade serous carcinoma
rs111567162	A	T	0.154	0.089	0.01424	0.0218	0.06451	Low grade serous carcinoma
rs11165924	G	A	0.316	-0.015	0.01113	-0.02567	0.0508	Low grade serous carcinoma
rs11209331	C	T	0.445	0.001	0.01118	-0.007318	0.04902	Low grade serous carcinoma
rs11209943	A	G	0.422	0.029	0.0104	-0.02044	0.04956	Low grade serous carcinoma
rs11210871	C	G	0.272	0.021	0.01171	0.05652	0.05356	Low grade serous carcinoma
rs11240695	A	C	0.238	-0.025	0.01227	0.02724	0.05529	Low grade serous carcinoma
rs112752732	C	G	0.044	0.063	0.02555	-0.2067	0.1308	Low grade serous carcinoma
rs112991346	C	T	0.106	0.06	0.0168	-0.1377	0.07076	Low grade serous carcinoma
rs113388806	T	A	0.063	0.06	0.02122	0.04036	0.1273	Low grade serous carcinoma
rs11349289	C	CA	0.32	-0.018	0.01103	-0.04018	0.05026	Low grade serous carcinoma
rs113557523	T	C	0.073	-0.024	0.01938	0.01137	0.08756	Low grade serous carcinoma
rs11357467	TA	T	0.437	0.027	0.01027	-0.05395	0.05028	Low grade serous carcinoma
rs11461653	GC	G	0.448	-0.014	0.01007	0.02835	0.04868	Low grade serous carcinoma
rs115260227	G	A	0.007	0.174	0.06319	0.3751	0.2336	Low grade serous carcinoma
rs11534296	A	G	0.209	-0.008	0.01202	0.1418	0.05293	Low grade serous carcinoma
rs115435316	A	G	0.04	0.072	0.02663	-0.004978	0.1317	Low grade serous carcinoma
rs11556924	T	C	0.341	0.019	0.01103	-0.05701	0.05358	Low grade serous carcinoma
rs11606190	A	G	0.141	0.022	0.01515	-0.03773	0.07264	Low grade serous carcinoma
rs11619721	T	G	0.115	-0.031	0.01634	0.04141	0.09393	Low grade serous carcinoma
rs11668587	G	A	0.336	0.013	0.01103	0.05694	0.05151	Low grade serous carcinoma
rs11711674	C	T	0.395	-0.012	0.01014	0.04937	0.04784	Low grade serous carcinoma
rs117143374	C	T	0.102	0.029	0.01664	0.0125	0.07286	Low grade serous carcinoma
rs1172955	T	A	0.265	0.019	0.01184	-0.1173	0.05553	Low grade serous carcinoma
rs117530880	G	T	0.026	0.065	0.03217	-0.2646	0.1579	Low grade serous carcinoma
rs11756746	A	G	0.219	0.037	0.01227	0.01826	0.05557	Low grade serous carcinoma
rs11767400	A	C	0.273	0.026	0.01141	0.03275	0.05189	Low grade serous carcinoma
rs11786868	G	C	0.157	-0.018	0.01396	-0.03802	0.06555	Low grade serous carcinoma
rs11792861	C	A	0.277	-0.026	0.01144	-0.1144	0.05376	Low grade serous carcinoma
rs11852771	A	G	0.427	0.015	0.0105	-0.001403	0.04986	Low grade serous carcinoma
rs11873906	G	A	0.339	0.041	0.01081	0.06623	0.05292	Low grade serous carcinoma
rs12040029	T	C	0.107	-0.016	0.01715	-0.1015	0.08412	Low grade serous carcinoma
rs12125335	C	T	0.133	0.044	0.01502	0.03667	0.07032	Low grade serous carcinoma
rs12200565	T	C	0.471	0.015	0.01055	0.02597	0.04795	Low grade serous carcinoma
rs12460047	A	G	0.266	-0.017	0.01176	-0.1837	0.05493	Low grade serous carcinoma
rs12467441	C	T	0.112	0.015	0.01635	-0.05712	0.07535	Low grade serous carcinoma
rs12559521	C	T	0.179	-0.02	0.01369	0.07915	0.06184	Low grade serous carcinoma
rs12571664	C	T	0.198	-0.014	0.01299	-0.08684	0.06168	Low grade serous carcinoma
rs12603280	A	G	0.267	-0.034	0.01166	-0.07857	0.05789	Low grade serous carcinoma
rs12663002	T	C	0.19	0.045	0.0131	-0.1236	0.07416	Low grade serous carcinoma
rs12707076	C	G	0.401	0.021	0.01062	0.01311	0.04949	Low grade serous carcinoma
rs12894936	T	C	0.278	-0.041	0.01152	0.02636	0.05303	Low grade serous carcinoma
rs12915845	T	C	0.392	-0.03	0.01041	0.03468	0.0482	Low grade serous carcinoma
rs12937034	G	A	0.405	0.024	0.01044	0.0631	0.05018	Low grade serous carcinoma
rs13023912	G	A	0.396	0.049	0.01063	-0.01363	0.05127	Low grade serous carcinoma
rs13043968	A	C	0.094	-0.057	0.01739	-0.09349	0.07951	Low grade serous carcinoma
rs13120031	T	C	0.344	0.008	0.01035	-0.04119	0.05152	Low grade serous carcinoma
rs13173441	C	T	0.143	-0.017	0.01483	-0.02281	0.07513	Low grade serous carcinoma
rs13199764	C	T	0.238	-0.017	0.01215	-0.03419	0.05772	Low grade serous carcinoma
rs13233916	G	C	0.068	-0.017	0.02036	-0.04437	0.08974	Low grade serous carcinoma
rs13278754	C	G	0.32	-0.016	0.01099	0.05664	0.05358	Low grade serous carcinoma
rs13283567	T	C	0.162	-0.022	0.01392	-0.1379	0.07066	Low grade serous carcinoma
rs1329767	A	C	0.353	-0.009	0.0113	-0.02991	0.05001	Low grade serous carcinoma
rs13322435	G	A	0.335	-0.022	0.01103	0.001585	0.05055	Low grade serous carcinoma
rs138546321	TTA	T	0.127	0.021	0.01531	-0.05053	0.07877	Low grade serous carcinoma
rs1414186	T	G	0.187	-0.045	0.0133	0.1006	0.05848	Low grade serous carcinoma
rs142058842	G	C	0.167	0.064	0.0139	-0.06697	0.06421	Low grade serous carcinoma
rs1428120	G	T	0.396	-0.018	0.01027	0.05173	0.0488	Low grade serous carcinoma
rs143461173	G	A	0.131	-0.009	0.01613	-0.08117	0.06323	Low grade serous carcinoma
rs1435753	C	T	0.342	0.01	0.011	-0.06301	0.05041	Low grade serous carcinoma
rs1449543	T	C	0.463	0.018	0.01003	0.01802	0.04812	Low grade serous carcinoma
rs145438026	T	C	0.079	-0.058	0.01922	0.135	0.09966	Low grade serous carcinoma
rs1470750	G	C	0.403	0.013	0.01042	-0.08439	0.04973	Low grade serous carcinoma
rs148395841	G	GT	0.455	-0.041	0.01042	-0.006638	0.05196	Low grade serous carcinoma
rs148825694	T	TATC	0.026	0.072	0.03237	0.0736	0.1213	Low grade serous carcinoma
rs149226155	A	G	0.372	-0.002	0.01311	-0.05016	0.05033	Low grade serous carcinoma
rs1512238	A	G	0.439	-0.05	0.01032	0.03015	0.04826	Low grade serous carcinoma
rs151680	C	T	0.422	-0.032	0.01045	0.03162	0.04791	Low grade serous carcinoma
rs1535252	T	C	0.435	-0.005	0.01129	0.00397	0.04799	Low grade serous carcinoma
rs153793	G	A	0.397	0.02	0.01071	-0.06351	0.0482	Low grade serous carcinoma
rs1539310	G	A	0.223	-0.029	0.01262	-0.06296	0.05659	Low grade serous carcinoma
rs1566385	G	A	0.045	-0.017	0.02528	-0.02441	0.1071	Low grade serous carcinoma
rs15671	A	C	0.386	-0.015	0.01058	0.05151	0.04816	Low grade serous carcinoma
rs1571536	T	C	0.48	0.023	0.01046	0.008552	0.0477	Low grade serous carcinoma
rs157877	A	G	0.135	-0.057	0.01504	0.07572	0.07125	Low grade serous carcinoma
rs1601615	T	C	0.391	-0.022	0.01068	0.1014	0.04932	Low grade serous carcinoma
rs16841867	G	C	0.116	-0.034	0.0159	-0.0007506	0.07601	Low grade serous carcinoma
rs169080	T	C	0.396	-0.005	0.01066	0.02222	0.05069	Low grade serous carcinoma
rs16917237	T	G	0.161	0.063	0.01396	0.00367	0.05814	Low grade serous carcinoma
rs16918378	C	T	0.125	-0.041	0.01563	-0.03056	0.07447	Low grade serous carcinoma
rs16937956	G	A	0.324	0.036	0.01081	-0.04377	0.05014	Low grade serous carcinoma
rs17035311	C	A	0.126	-0.026	0.0151	-0.08713	0.06867	Low grade serous carcinoma
rs1704528	C	T	0.367	0.046	0.01063	0.07477	0.05022	Low grade serous carcinoma
rs17085593	G	C	0.341	-0.009	0.01124	0.0864	0.05206	Low grade serous carcinoma
rs17171852	C	A	0.228	0.04	0.01235	0.03262	0.05992	Low grade serous carcinoma
rs17390720	G	C	0.232	-0.033	0.01228	-0.0548	0.05559	Low grade serous carcinoma
rs17563472	C	T	0.018	0.075	0.03834	0.1695	0.1352	Low grade serous carcinoma
rs17564430	G	T	0.318	0.027	0.01097	0.1359	0.05439	Low grade serous carcinoma
rs1815811	G	A	0.459	0.006	0.00958	0.01386	0.04842	Low grade serous carcinoma
rs184033703	A	G	0.05	-0.06	0.02335	0.1551	0.1023	Low grade serous carcinoma
rs184950120	T	C	0.003	-0.265	0.10298	0.1204	0.6095	Low grade serous carcinoma
rs187760798	C	T	0.118	-0.013	0.01572	0.01807	0.08005	Low grade serous carcinoma
rs1885740	A	G	0.296	-0.043	0.01123	-0.03909	0.05669	Low grade serous carcinoma
rs1925047	A	C	0.38	-0.013	0.01028	-0.01819	0.05187	Low grade serous carcinoma
rs1971554	T	C	0.264	0.034	0.01162	0.04944	0.0544	Low grade serous carcinoma
rs1984870	G	T	0.488	-0.026	0.01017	0.02766	0.04848	Low grade serous carcinoma
rs1989318	G	A	0.452	0.022	0.01074	-0.02213	0.05298	Low grade serous carcinoma
rs2066323	G	A	0.395	0.024	0.01047	-0.0504	0.04842	Low grade serous carcinoma
rs2108753	C	T	0.423	-0.025	0.01054	0.01955	0.04895	Low grade serous carcinoma
rs222440	T	C	0.162	-0.002	0.01303	-0.0003675	0.0641	Low grade serous carcinoma
rs2267812	C	A	0.205	-0.018	0.01255	0.03783	0.0582	Low grade serous carcinoma
rs2271758	T	G	0.423	-0.017	0.01064	-0.0009779	0.04824	Low grade serous carcinoma
rs2295094	A	G	0.151	0.04	0.01433	0.02852	0.06441	Low grade serous carcinoma
rs2300922	T	C	0.407	0.036	0.01042	0.09086	0.04868	Low grade serous carcinoma
rs2308069	C	CTG	0.286	0.04	0.01126	0.01507	0.05542	Low grade serous carcinoma
rs2312205	G	A	0.223	-0.003	0.01291	0.01792	0.0618	Low grade serous carcinoma
rs2343507	C	A	0.394	-0.011	0.01076	0.0009185	0.05017	Low grade serous carcinoma
rs2378100	C	T	0.439	-0.007	0.00984	0.1306	0.04797	Low grade serous carcinoma
rs2441873	T	G	0.437	0.012	0.01071	0.01087	0.04914	Low grade serous carcinoma
rs2461794	A	G	0.167	0.024	0.01435	0.03427	0.05355	Low grade serous carcinoma
rs247520	C	T	0.23	-0.029	0.01246	-0.07437	0.05741	Low grade serous carcinoma
rs2548458	C	T	0.371	-0.009	0.01033	-0.005943	0.04788	Low grade serous carcinoma
rs2558101	G	A	0.369	0.018	0.01094	-0.03851	0.05389	Low grade serous carcinoma
rs256350	C	T	0.263	0.02	0.01162	-0.09165	0.05489	Low grade serous carcinoma
rs2604265	A	G	0.301	0.016	0.01133	0.09267	0.05393	Low grade serous carcinoma
rs2659007	A	G	0.454	-0.024	0.01048	0.008057	0.04938	Low grade serous carcinoma
rs2661339	T	G	0.062	0.07	0.02139	-0.1381	0.1147	Low grade serous carcinoma
rs2679894	A	G	0.427	0.045	0.01057	-0.01816	0.05321	Low grade serous carcinoma
rs2688326	C	T	0.345	0.046	0.0109	0.01133	0.05202	Low grade serous carcinoma
rs2723065	G	A	0.407	0.009	0.01099	0.006161	0.05004	Low grade serous carcinoma
rs2724961	T	C	0.482	-0.032	0.01032	-0.0443	0.04813	Low grade serous carcinoma
rs2770957	G	C	0.224	-0.019	0.01299	-0.07346	0.06074	Low grade serous carcinoma
rs2780243	C	T	0.416	0.018	0.01032	-0.0749	0.04878	Low grade serous carcinoma
rs28757192	T	C	0.017	-0.002	0.03984	-0.2131	0.1386	Low grade serous carcinoma
rs2885287	A	G	0.19	0.033	0.01312	0.05828	0.05862	Low grade serous carcinoma
rs2889128	A	C	0.487	0.02	0.01046	-0.05502	0.04838	Low grade serous carcinoma
rs2916578	G	A	0.44	0.006	0.01082	-0.02889	0.04903	Low grade serous carcinoma
rs29941	A	G	0.309	0.033	0.01106	0.02616	0.05129	Low grade serous carcinoma
rs3113862	G	A	0.366	0.025	0.01048	-0.06888	0.04886	Low grade serous carcinoma
rs34371367	A	AT	0.474	-0.015	0.01035	0.01206	0.05028	Low grade serous carcinoma
rs34437050	A	G	0.016	0.219	0.04092	-0.1682	0.2667	Low grade serous carcinoma
rs34513772	C	T	0.319	-0.027	0.01097	0.01999	0.05334	Low grade serous carcinoma
rs34646499	CG	C	0.148	0.022	0.01435	-0.1112	0.07148	Low grade serous carcinoma
rs35035068	A	AT	0.428	-0.022	0.01022	-0.004	0.0489	Low grade serous carcinoma
rs35334917	C	CAT	0.237	-0.034	0.01196	0.1232	0.05616	Low grade serous carcinoma
rs35436838	G	T	0.033	0.052	0.02842	0.1253	0.1255	Low grade serous carcinoma
rs35485457	T	G	0.286	-0.022	0.01158	-0.02929	0.05156	Low grade serous carcinoma
rs35510813	TA	T	0.284	0.039	0.01122	-0.03983	0.05382	Low grade serous carcinoma
rs35935052	T	G	0.159	0.037	0.01385	0.1458	0.06598	Low grade serous carcinoma
rs360495	A	T	0.074	0.026	0.01987	-0.08539	0.08734	Low grade serous carcinoma
rs36068064	T	C	0.327	0.024	0.01096	-0.06119	0.05339	Low grade serous carcinoma
rs36093651	T	C	0.235	0.036	0.01224	0.03962	0.05698	Low grade serous carcinoma
rs3733632	G	A	0.161	0.065	0.01396	0.02984	0.06621	Low grade serous carcinoma
rs3743266	C	T	0.29	-0.028	0.01145	0.05132	0.05127	Low grade serous carcinoma
rs3746619	A	C	0.073	0.023	0.01957	0.007079	0.08576	Low grade serous carcinoma
rs3782120	A	G	0.217	0.044	0.01245	-0.07393	0.0559	Low grade serous carcinoma
rs3809624	C	T	0.379	0.007	0.00992	-0.03965	0.05421	Low grade serous carcinoma
rs3815212	C	T	0.215	-0.038	0.01242	-0.1013	0.05886	Low grade serous carcinoma
rs395962	T	G	0.333	0.108	0.01092	-0.02384	0.05132	Low grade serous carcinoma
rs4303811	A	G	0.156	-0.006	0.01451	0.04733	0.07312	Low grade serous carcinoma
rs4327718	G	A	0.203	0.033	0.01299	0.1194	0.06274	Low grade serous carcinoma
rs4340786	T	A	0.267	-0.004	0.01059	-0.09	0.05445	Low grade serous carcinoma
rs4359170	T	A	0.32	-0.021	0.01072	-0.08064	0.05217	Low grade serous carcinoma
rs437836	T	C	0.195	0.011	0.0132	0.05909	0.06463	Low grade serous carcinoma
rs4402316	C	G	0.245	0.036	0.01177	-0.05097	0.05522	Low grade serous carcinoma
rs443252	T	C	0.077	0.003	0.01709	-0.07574	0.1133	Low grade serous carcinoma
rs4448948	T	A	0.101	0.038	0.01705	0.05426	0.09278	Low grade serous carcinoma
rs446745	T	C	0.258	-0.011	0.01177	-0.02704	0.05743	Low grade serous carcinoma
rs4487799	A	T	0.237	0.028	0.01227	-0.03672	0.05315	Low grade serous carcinoma
rs4561063	T	G	0.455	0.028	0.01026	0.08364	0.04861	Low grade serous carcinoma
rs4576738	G	A	0.478	-0.034	0.01029	-0.004259	0.04926	Low grade serous carcinoma
rs4588499	G	A	0.491	0.019	0.01007	0.08368	0.0489	Low grade serous carcinoma
rs467379	T	C	0.282	0.019	0.01147	0.04709	0.05247	Low grade serous carcinoma
rs4701140	G	A	0.493	-0.006	0.01024	0.02149	0.04996	Low grade serous carcinoma
rs4746113	A	G	0.266	-0.029	0.01164	-0.03226	0.05282	Low grade serous carcinoma
rs4751614	T	A	0.23	-0.021	0.0121	0.02911	0.0572	Low grade serous carcinoma
rs4778356	G	A	0.127	-0.059	0.0154	-0.01998	0.07345	Low grade serous carcinoma
rs4801809	T	C	0.093	-0.069	0.01761	-0.1568	0.088	Low grade serous carcinoma
rs4804025	G	A	0.297	0.027	0.01112	-0.03085	0.05278	Low grade serous carcinoma
rs4804117	G	T	0.497	-0.031	0.01048	-0.007525	0.0478	Low grade serous carcinoma
rs4813429	C	T	0.175	-0.031	0.01371	-0.04115	0.0652	Low grade serous carcinoma
rs4836984	T	C	0.49	0.029	0.01022	-0.09134	0.04761	Low grade serous carcinoma
rs484353	G	A	0.459	-0.019	0.01037	-0.03601	0.04933	Low grade serous carcinoma
rs4875424	T	C	0.369	-0.045	0.01061	0.06173	0.05002	Low grade serous carcinoma
rs4877387	T	C	0.298	0.023	0.01131	0.0189	0.0544	Low grade serous carcinoma
rs4886140	A	G	0.335	0.002	0.0092	0.03069	0.05105	Low grade serous carcinoma
rs4945266	G	A	0.151	0.049	0.01418	-0.1174	0.06697	Low grade serous carcinoma
rs4951261	C	A	0.492	-0.029	0.01041	0.1258	0.04842	Low grade serous carcinoma
rs4970598	C	T	0.025	-0.045	0.03347	0.1485	0.1276	Low grade serous carcinoma
rs4976623	C	G	0.192	0.023	0.01282	0.03798	0.06092	Low grade serous carcinoma
rs506589	C	T	0.201	-0.035	0.01281	0.0676	0.05935	Low grade serous carcinoma
rs552491	G	A	0.407	0.012	0.01039	0.05893	0.04975	Low grade serous carcinoma
rs55680968	G	A	0.067	0.033	0.02066	0.05946	0.09115	Low grade serous carcinoma
rs55784701	T	C	0.201	0.04	0.01271	-0.1166	0.05946	Low grade serous carcinoma
rs55840812	CT	C	0.239	0.017	0.01224	-0.06028	0.05847	Low grade serous carcinoma
rs56367141	A	C	0.139	-0.023	0.01527	0.1599	0.06863	Low grade serous carcinoma
rs56409371	G	A	0.209	0.032	0.01242	0.01526	0.06195	Low grade serous carcinoma
rs56927240	T	C	0.181	-0.053	0.01336	-0.04105	0.05997	Low grade serous carcinoma
rs5742915	C	T	0.466	0.005	0.01037	-0.01429	0.04741	Low grade serous carcinoma
rs5753377	A	G	0.228	-0.014	0.01255	0.08526	0.05329	Low grade serous carcinoma
rs5785580	AT	A	0.448	0.002	0.01217	-0.05677	0.04795	Low grade serous carcinoma
rs582780	G	A	0.447	-0.028	0.01031	-0.06543	0.0509	Low grade serous carcinoma
rs58989029	GA	G	0.492	-0.018	0.01008	-0.04067	0.04812	Low grade serous carcinoma
rs5920843	G	A	0.352	-0.01	0.01097	0.04518	0.0536	Low grade serous carcinoma
rs59246405	T	C	0.414	0.012	0.0106	-0.05141	0.04913	Low grade serous carcinoma
rs59543819	C	T	0.289	0.011	0.01165	-0.02722	0.0526	Low grade serous carcinoma
rs61817552	A	G	0.227	-0.015	0.01255	0.008564	0.05976	Low grade serous carcinoma
rs61826838	C	T	0.066	0.026	0.02161	0.001034	0.06437	Low grade serous carcinoma
rs61828391	A	G	0.127	-0.023	0.01549	0.09801	0.07308	Low grade serous carcinoma
rs61846901	T	C	0.302	0.00042	0.01125	0.0772	0.05166	Low grade serous carcinoma
rs6185	G	C	0.279	0.025	0.01127	-0.03483	0.05693	Low grade serous carcinoma
rs62104180	A	G	0.046	0.117	0.02476	0.118	0.1217	Low grade serous carcinoma
rs62229372	T	C	0.147	0.038	0.01453	0.07319	0.08379	Low grade serous carcinoma
rs62316795	A	C	0.226	0.02	0.01219	-0.01832	0.06179	Low grade serous carcinoma
rs62342064	T	C	0.106	0.04	0.01659	0.01861	0.07636	Low grade serous carcinoma
rs62361685	C	T	0.077	0.007	0.01986	0.08929	0.1012	Low grade serous carcinoma
rs62379978	G	T	0.186	0.045	0.01339	-0.03538	0.06652	Low grade serous carcinoma
rs62391851	A	G	0.072	-0.055	0.0196	-0.09517	0.1059	Low grade serous carcinoma
rs6415872	G	A	0.494	-0.007	0.00987	-0.05025	0.04938	Low grade serous carcinoma
rs6434162	G	A	0.156	0.024	0.01404	-0.003869	0.06423	Low grade serous carcinoma
rs643428	C	T	0.402	0.026	0.01031	-0.0157	0.05027	Low grade serous carcinoma
rs6439371	G	A	0.363	0.028	0.01046	-0.03009	0.04993	Low grade serous carcinoma
rs6439713	A	C	0.333	0.029	0.01086	0.02657	0.05136	Low grade serous carcinoma
rs6445624	A	G	0.137	0.025	0.01482	0.06512	0.06868	Low grade serous carcinoma
rs6484408	A	G	0.221	-0.019	0.01213	0.03941	0.05364	Low grade serous carcinoma
rs654354	A	T	0.337	-0.005	0.01012	0.02545	0.04908	Low grade serous carcinoma
rs6575806	C	A	0.247	0.034	0.01222	-0.02904	0.07615	Low grade serous carcinoma
rs6590889	T	C	0.315	-0.035	0.01108	-0.02365	0.05089	Low grade serous carcinoma
rs6621284	A	G	0.393	0.026	0.01069	-0.08804	0.05275	Low grade serous carcinoma
rs66508321	A	G	0.304	-0.019	0.01133	-0.1366	0.05238	Low grade serous carcinoma
rs6661100	T	C	0.052	0.033	0.02332	0.04891	0.08391	Low grade serous carcinoma
rs6678140	C	T	0.361	0.035	0.01065	0.03118	0.05193	Low grade serous carcinoma
rs68002803	C	T	0.263	-0.017	0.01165	0.09502	0.05208	Low grade serous carcinoma
rs6803264	T	C	0.198	0.025	0.01305	-0.001792	0.05669	Low grade serous carcinoma
rs6864818	T	C	0.244	0.013	0.0117	0.02927	0.05811	Low grade serous carcinoma
rs6878910	A	G	0.149	0.016	0.01416	-0.07236	0.0792	Low grade serous carcinoma
rs6911407	A	C	0.335	0.005	0.01123	0.008851	0.04918	Low grade serous carcinoma
rs6911527	T	C	0.247	0.007	0.0112	0.111	0.05636	Low grade serous carcinoma
rs6927679	C	T	0.309	-0.024	0.01089	0.03102	0.05306	Low grade serous carcinoma
rs6931884	T	C	0.122	0.046	0.01553	0.1485	0.07001	Low grade serous carcinoma
rs6933660	A	C	0.259	-0.027	0.0119	-0.03777	0.05194	Low grade serous carcinoma
rs7004265	T	C	0.462	0.013	0.01029	0.1319	0.04859	Low grade serous carcinoma
rs7077302	C	G	0.131	0.048	0.01531	0.1057	0.0877	Low grade serous carcinoma
rs709488	C	A	0.393	0.005	0.00967	0.09458	0.04779	Low grade serous carcinoma
rs7108556	C	T	0.2	-0.003	0.01127	0.1823	0.05654	Low grade serous carcinoma
rs7115444	T	C	0.198	0.016	0.01275	0.1643	0.05866	Low grade serous carcinoma
rs7178532	G	A	0.296	-0.025	0.01138	-0.006128	0.05225	Low grade serous carcinoma
rs72186109	C	CACA	0.286	-0.017	0.01142	0.03405	0.0542	Low grade serous carcinoma
rs7218751	G	A	0.186	-0.035	0.01307	0.004851	0.06108	Low grade serous carcinoma
rs7239114	G	A	0.408	0.019	0.01038	0.05153	0.04877	Low grade serous carcinoma
rs72756954	G	C	0.073	-0.062	0.01972	0.1333	0.09439	Low grade serous carcinoma
rs72842141	T	A	0.071	-0.014	0.01989	-0.01983	0.105	Low grade serous carcinoma
rs73035994	C	T	0.045	0.042	0.02511	0.1034	0.1512	Low grade serous carcinoma
rs73187215	G	A	0.093	0.024	0.01761	0.1764	0.08037	Low grade serous carcinoma
rs73435048	A	G	0.075	-0.052	0.01947	-0.07229	0.1057	Low grade serous carcinoma
rs7359336	G	A	0.442	0.041	0.01045	-0.04535	0.0484	Low grade serous carcinoma
rs73820560	C	A	0.136	0.015	0.01514	-0.0336	0.07027	Low grade serous carcinoma
rs7426534	G	A	0.246	0.006	0.01284	-0.07468	0.05386	Low grade serous carcinoma
rs7431217	T	C	0.396	0.005	0.01056	0.05038	0.04961	Low grade serous carcinoma
rs74499585	A	G	0.086	0.019	0.01816	0.1704	0.09399	Low grade serous carcinoma
rs7465046	T	C	0.275	-0.031	0.01154	-0.002586	0.05513	Low grade serous carcinoma
rs7516763	A	C	0.455	0.036	0.01017	0.07589	0.04815	Low grade serous carcinoma
rs7542538	C	T	0.172	-0.028	0.01375	-0.0378	0.06198	Low grade serous carcinoma
rs7576624	C	T	0.165	0.061	0.01381	-0.01609	0.06353	Low grade serous carcinoma
rs758747	T	C	0.248	-0.029	0.01195	0.007614	0.05574	Low grade serous carcinoma
rs7587651	T	C	0.389	-0.027	0.01061	-0.07774	0.05029	Low grade serous carcinoma
rs7649124	G	C	0.262	-0.062	0.01159	-0.001883	0.05619	Low grade serous carcinoma
rs7712046	C	T	0.324	0.016	0.01127	-0.02417	0.05322	Low grade serous carcinoma
rs77532868	T	C	0.042	0.082	0.02513	0.07126	0.1199	Low grade serous carcinoma
rs7753896	A	G	0.322	0.038	0.01082	-0.01833	0.04971	Low grade serous carcinoma
rs77563037	C	CG	0.456	0.02	0.01038	0.008652	0.0479	Low grade serous carcinoma
rs7757654	T	C	0.348	-0.013	0.01052	-0.04532	0.05309	Low grade serous carcinoma
rs77955256	A	T	0.109	-0.034	0.01624	-0.00177	0.07972	Low grade serous carcinoma
rs7826872	T	C	0.429	0.03	0.01032	0.05525	0.0495	Low grade serous carcinoma
rs78472503	G	A	0.178	-0.028	0.0135	0.06467	0.06492	Low grade serous carcinoma
rs7849973	G	C	0.342	-0.002	0.00991	0.09477	0.05072	Low grade serous carcinoma
rs7852169	G	C	0.084	0.086	0.01844	0.01233	0.08483	Low grade serous carcinoma
rs7853970	T	C	0.49	0.043	0.01019	-0.00704	0.0483	Low grade serous carcinoma
rs78928932	C	T	0.078	0.035	0.01957	-0.1142	0.1115	Low grade serous carcinoma
rs7907759	G	A	0.499	-0.033	0.01045	0.02927	0.04874	Low grade serous carcinoma
rs79084266	G	C	0.124	0.036	0.01547	-0.1527	0.0925	Low grade serous carcinoma
rs7912468	C	T	0.412	0.004	0.01187	0.0006115	0.04947	Low grade serous carcinoma
rs79541760	T	A	0.177	-0.053	0.0134	-0.0814	0.06496	Low grade serous carcinoma
rs80170948	G	T	0.033	0.07	0.02889	0.03289	0.1427	Low grade serous carcinoma
rs8040272	G	A	0.141	-0.041	0.01457	0.145	0.07116	Low grade serous carcinoma
rs8051833	A	G	0.381	-0.012	0.01076	0.07032	0.05159	Low grade serous carcinoma
rs813301	C	T	0.419	-0.003	0.00908	0.02456	0.04926	Low grade serous carcinoma
rs8136272	T	A	0.239	-0.032	0.01207	-0.03963	0.05507	Low grade serous carcinoma
rs842567	C	A	0.167	0.008	0.01459	-0.09723	0.06258	Low grade serous carcinoma
rs852061	A	C	0.359	-0.029	0.01075	-0.0128	0.04978	Low grade serous carcinoma
rs913588	A	G	0.481	-0.037	0.01031	0.06395	0.04827	Low grade serous carcinoma
rs9330454	A	G	0.435	-0.023	0.01016	0.06227	0.0517	Low grade serous carcinoma
rs9349203	G	A	0.446	0.03	0.01037	-0.03778	0.04817	Low grade serous carcinoma
rs9382676	C	T	0.209	-0.009	0.0127	0.01504	0.05805	Low grade serous carcinoma
rs9403051	G	A	0.399	-0.054	0.01044	-0.02798	0.04819	Low grade serous carcinoma
rs941520	A	C	0.487	-0.012	0.01014	-0.05701	0.05016	Low grade serous carcinoma
rs953230	G	A	0.332	-0.06	0.01097	0.03036	0.05253	Low grade serous carcinoma
rs9548873	C	T	0.308	0.034	0.01119	-0.01111	0.05062	Low grade serous carcinoma
rs9568123	G	A	0.133	0.029	0.01528	-0.0862	0.06823	Low grade serous carcinoma
rs9614460	G	T	0.295	0.02	0.01099	-0.1093	0.05221	Low grade serous carcinoma
rs9635759	A	G	0.341	0.059	0.01087	-0.07383	0.05198	Low grade serous carcinoma
rs9647570	G	T	0.141	0.028	0.01464	-0.04542	0.07069	Low grade serous carcinoma
rs975642	T	C	0.466	-0.012	0.01028	-0.02989	0.04778	Low grade serous carcinoma
rs9758500	A	G	0.385	-0.037	0.01051	0.04235	0.0489	Low grade serous carcinoma
rs9834893	G	C	0.064	0.024	0.02094	0.07039	0.09234	Low grade serous carcinoma
rs9867904	C	G	0.38	-0.018	0.0106	-0.02661	0.04974	Low grade serous carcinoma
rs9972653	T	G	0.411	-0.053	0.01041	3.27e-05	0.0486	Low grade serous carcinoma
rs999885	G	A	0.491	-0.018	0.00997	0.07603	0.04831	Low grade serous carcinoma
rs10094506	T	C	0.272	-0.031	0.0114	-0.06022	0.04395	Mucinous carcinoma
rs10136330	T	C	0.038	-0.028	0.02714	0.1252	0.1016	Mucinous carcinoma
rs10138913	T	C	0.323	0.029	0.01094	0.001616	0.04286	Mucinous carcinoma
rs10143972	C	T	0.194	0.027	0.01281	0.01496	0.05008	Mucinous carcinoma
rs10145469	A	C	0.059	-0.033	0.02204	-0.1202	0.1073	Mucinous carcinoma
rs10153031	T	G	0.364	0.055	0.01072	0.03264	0.04031	Mucinous carcinoma
rs10156597	T	A	0.262	-0.082	0.01171	0.1006	0.04189	Mucinous carcinoma
rs10175423	T	C	0.267	-0.002	0.01083	0.004936	0.04375	Mucinous carcinoma
rs10205969	T	C	0.124	-0.01	0.01652	-0.08673	0.05837	Mucinous carcinoma
rs10237306	T	G	0.4	0.012	0.01015	0.06312	0.0418	Mucinous carcinoma
rs1023955	T	G	0.403	-0.023	0.01064	0.06369	0.04072	Mucinous carcinoma
rs10268051	C	A	0.221	-0.034	0.01231	0.0413	0.0469	Mucinous carcinoma
rs1032682	T	C	0.467	0.016	0.01035	0.03436	0.04019	Mucinous carcinoma
rs10400136	G	A	0.45	0.025	0.01048	-0.008796	0.04002	Mucinous carcinoma
rs10422323	A	G	0.147	0.03	0.01462	0.1002	0.06064	Mucinous carcinoma
rs10521021	G	T	0.306	-0.00034	0.01114	-0.1096	0.04271	Mucinous carcinoma
rs10617761	C	CAG	0.087	0.011	0.01809	-0.0115	0.05466	Mucinous carcinoma
rs10750766	C	A	0.318	0.00045	0.01107	0.03484	0.04353	Mucinous carcinoma
rs10782777	G	A	0.39	0.005	0.01099	0.03254	0.04292	Mucinous carcinoma
rs1079866	G	C	0.148	0.07	0.01454	0.0412	0.05715	Mucinous carcinoma
rs10832021	G	A	0.275	0.031	0.01147	0.01697	0.04319	Mucinous carcinoma
rs10906395	C	T	0.448	0.016	0.01008	-0.02578	0.04095	Mucinous carcinoma
rs10931831	T	C	0.353	-0.025	0.01094	0.03323	0.04143	Mucinous carcinoma
rs10933	T	C	0.46	-0.008	0.00986	-0.05155	0.04015	Mucinous carcinoma
rs10934420	C	T	0.458	0.035	0.01018	0.01924	0.03926	Mucinous carcinoma
rs10959016	A	G	0.19	-0.003	0.01502	-0.05886	0.05161	Mucinous carcinoma
rs10959552	G	A	0.148	0.012	0.01388	0.06188	0.06151	Mucinous carcinoma
rs10978641	T	A	0.252	0.034	0.01188	0.02995	0.04691	Mucinous carcinoma
rs10992769	G	C	0.319	-0.019	0.01071	0.02398	0.04392	Mucinous carcinoma
rs11031040	G	T	0.172	0.026	0.01361	0.02907	0.05359	Mucinous carcinoma
rs11079810	T	C	0.114	0.017	0.01592	-0.06625	0.06612	Mucinous carcinoma
rs111558392	T	C	0.154	-0.042	0.01432	0.0776	0.05542	Mucinous carcinoma
rs111567162	A	T	0.154	0.089	0.01424	-0.01681	0.05272	Mucinous carcinoma
rs11165924	G	A	0.316	-0.015	0.01113	-0.00373	0.04225	Mucinous carcinoma
rs11209331	C	T	0.445	0.001	0.01118	0.02512	0.04043	Mucinous carcinoma
rs11209943	A	G	0.422	0.029	0.0104	-0.03839	0.0409	Mucinous carcinoma
rs11210871	C	G	0.272	0.021	0.01171	0.01577	0.04453	Mucinous carcinoma
rs11240695	A	C	0.238	-0.025	0.01227	-0.02747	0.0463	Mucinous carcinoma
rs112752732	C	G	0.044	0.063	0.02555	0.3685	0.09214	Mucinous carcinoma
rs112991346	C	T	0.106	0.06	0.0168	0.008093	0.05624	Mucinous carcinoma
rs113388806	T	A	0.063	0.06	0.02122	0.04667	0.1053	Mucinous carcinoma
rs11349289	C	CA	0.32	-0.018	0.01103	0.0701	0.04117	Mucinous carcinoma
rs113557523	T	C	0.073	-0.024	0.01938	0.05244	0.07062	Mucinous carcinoma
rs11357467	TA	T	0.437	0.027	0.01027	0.03094	0.04123	Mucinous carcinoma
rs11461653	GC	G	0.448	-0.014	0.01007	0.1086	0.04034	Mucinous carcinoma
rs115260227	G	A	0.007	0.174	0.06319	-0.05665	0.2196	Mucinous carcinoma
rs11534296	A	G	0.209	-0.008	0.01202	0.1243	0.04376	Mucinous carcinoma
rs115435316	A	G	0.04	0.072	0.02663	0.03819	0.11	Mucinous carcinoma
rs11556924	T	C	0.341	0.019	0.01103	0.05499	0.0438	Mucinous carcinoma
rs11606190	A	G	0.141	0.022	0.01515	0.04831	0.05968	Mucinous carcinoma
rs11619721	T	G	0.115	-0.031	0.01634	0.0562	0.07765	Mucinous carcinoma
rs11668587	G	A	0.336	0.013	0.01103	-0.02	0.04266	Mucinous carcinoma
rs11711674	C	T	0.395	-0.012	0.01014	0.01598	0.03986	Mucinous carcinoma
rs117143374	C	T	0.102	0.029	0.01664	-0.04945	0.06149	Mucinous carcinoma
rs1172955	T	A	0.265	0.019	0.01184	-0.1081	0.04588	Mucinous carcinoma
rs117530880	G	T	0.026	0.065	0.03217	-0.0286	0.1239	Mucinous carcinoma
rs11756746	A	G	0.219	0.037	0.01227	0.01221	0.04659	Mucinous carcinoma
rs11767400	A	C	0.273	0.026	0.01141	-0.0304	0.04346	Mucinous carcinoma
rs11786868	G	C	0.157	-0.018	0.01396	0.03098	0.05294	Mucinous carcinoma
rs11792861	C	A	0.277	-0.026	0.01144	0.0003217	0.04331	Mucinous carcinoma
rs11852771	A	G	0.427	0.015	0.0105	0.06008	0.04113	Mucinous carcinoma
rs11873906	G	A	0.339	0.041	0.01081	-0.06166	0.04423	Mucinous carcinoma
rs12040029	T	C	0.107	-0.016	0.01715	-0.0403	0.06717	Mucinous carcinoma
rs12125335	C	T	0.133	0.044	0.01502	-0.07464	0.05809	Mucinous carcinoma
rs12200565	T	C	0.471	0.015	0.01055	-0.01693	0.03967	Mucinous carcinoma
rs12460047	A	G	0.266	-0.017	0.01176	-0.01874	0.04463	Mucinous carcinoma
rs12467441	C	T	0.112	0.015	0.01635	0.06403	0.05991	Mucinous carcinoma
rs12559521	C	T	0.179	-0.02	0.01369	-0.07541	0.05428	Mucinous carcinoma
rs12571664	C	T	0.198	-0.014	0.01299	1.68e-05	0.04999	Mucinous carcinoma
rs12603280	A	G	0.267	-0.034	0.01166	-0.03811	0.04789	Mucinous carcinoma
rs12663002	T	C	0.19	0.045	0.0131	-0.0582	0.05976	Mucinous carcinoma
rs12707076	C	G	0.401	0.021	0.01062	-0.02751	0.04103	Mucinous carcinoma
rs12894936	T	C	0.278	-0.041	0.01152	-0.02132	0.04424	Mucinous carcinoma
rs12915845	T	C	0.392	-0.03	0.01041	0.0984	0.03979	Mucinous carcinoma
rs12937034	G	A	0.405	0.024	0.01044	-0.01338	0.04168	Mucinous carcinoma
rs13023912	G	A	0.396	0.049	0.01063	0.004312	0.04185	Mucinous carcinoma
rs13043968	A	C	0.094	-0.057	0.01739	0.000382	0.06428	Mucinous carcinoma
rs13120031	T	C	0.344	0.008	0.01035	-0.01664	0.04242	Mucinous carcinoma
rs13173441	C	T	0.143	-0.017	0.01483	-0.141	0.06432	Mucinous carcinoma
rs13199764	C	T	0.238	-0.017	0.01215	0.1225	0.04671	Mucinous carcinoma
rs13233916	G	C	0.068	-0.017	0.02036	-0.08604	0.07473	Mucinous carcinoma
rs13278754	C	G	0.32	-0.016	0.01099	-0.07746	0.04487	Mucinous carcinoma
rs13283567	T	C	0.162	-0.022	0.01392	-0.07069	0.05759	Mucinous carcinoma
rs1329767	A	C	0.353	-0.009	0.0113	-0.04959	0.04172	Mucinous carcinoma
rs13322435	G	A	0.335	-0.022	0.01103	0.04272	0.04159	Mucinous carcinoma
rs138546321	TTA	T	0.127	0.021	0.01531	-0.0563	0.06452	Mucinous carcinoma
rs1414186	T	G	0.187	-0.045	0.0133	0.02479	0.04858	Mucinous carcinoma
rs142058842	G	C	0.167	0.064	0.0139	-0.04632	0.05331	Mucinous carcinoma
rs1428120	G	T	0.396	-0.018	0.01027	0.06327	0.04021	Mucinous carcinoma
rs143461173	G	A	0.131	-0.009	0.01613	-0.04764	0.05175	Mucinous carcinoma
rs1435753	C	T	0.342	0.01	0.011	0.03459	0.04125	Mucinous carcinoma
rs1449543	T	C	0.463	0.018	0.01003	-0.03708	0.03994	Mucinous carcinoma
rs145438026	T	C	0.079	-0.058	0.01922	0.01733	0.08486	Mucinous carcinoma
rs1470750	G	C	0.403	0.013	0.01042	-0.01972	0.04108	Mucinous carcinoma
rs148395841	G	GT	0.455	-0.041	0.01042	-0.03129	0.04488	Mucinous carcinoma
rs148825694	T	TATC	0.026	0.072	0.03237	0.1858	0.09393	Mucinous carcinoma
rs149226155	A	G	0.372	-0.002	0.01311	0.03327	0.04142	Mucinous carcinoma
rs1512238	A	G	0.439	-0.05	0.01032	-0.002982	0.03993	Mucinous carcinoma
rs151680	C	T	0.422	-0.032	0.01045	-0.05444	0.03961	Mucinous carcinoma
rs1535252	T	C	0.435	-0.005	0.01129	0.001285	0.03991	Mucinous carcinoma
rs153793	G	A	0.397	0.02	0.01071	-0.01067	0.03978	Mucinous carcinoma
rs1539310	G	A	0.223	-0.029	0.01262	0.02653	0.04633	Mucinous carcinoma
rs1566385	G	A	0.045	-0.017	0.02528	0.03391	0.0868	Mucinous carcinoma
rs15671	A	C	0.386	-0.015	0.01058	0.0275	0.03959	Mucinous carcinoma
rs1571536	T	C	0.48	0.023	0.01046	0.01579	0.03936	Mucinous carcinoma
rs157877	A	G	0.135	-0.057	0.01504	0.01736	0.0597	Mucinous carcinoma
rs1601615	T	C	0.391	-0.022	0.01068	0.003962	0.04062	Mucinous carcinoma
rs16841867	G	C	0.116	-0.034	0.0159	0.0887	0.0615	Mucinous carcinoma
rs169080	T	C	0.396	-0.005	0.01066	0.01317	0.04185	Mucinous carcinoma
rs16917237	T	G	0.161	0.063	0.01396	0.07047	0.04799	Mucinous carcinoma
rs16918378	C	T	0.125	-0.041	0.01563	-0.01636	0.06218	Mucinous carcinoma
rs16937956	G	A	0.324	0.036	0.01081	0.03719	0.041	Mucinous carcinoma
rs17035311	C	A	0.126	-0.026	0.0151	-0.09599	0.05675	Mucinous carcinoma
rs1704528	C	T	0.367	0.046	0.01063	-0.005795	0.04165	Mucinous carcinoma
rs17085593	G	C	0.341	-0.009	0.01124	0.01982	0.04329	Mucinous carcinoma
rs17171852	C	A	0.228	0.04	0.01235	0.02235	0.04974	Mucinous carcinoma
rs17390720	G	C	0.232	-0.033	0.01228	-0.06822	0.04652	Mucinous carcinoma
rs17563472	C	T	0.018	0.075	0.03834	-0.09587	0.1188	Mucinous carcinoma
rs17564430	G	T	0.318	0.027	0.01097	0.1154	0.04526	Mucinous carcinoma
rs1815811	G	A	0.459	0.006	0.00958	-0.008158	0.03998	Mucinous carcinoma
rs184033703	A	G	0.05	-0.06	0.02335	0.2119	0.08334	Mucinous carcinoma
rs184950120	T	C	0.003	-0.265	0.10298	-0.7284	0.5898	Mucinous carcinoma
rs187760798	C	T	0.118	-0.013	0.01572	-0.07067	0.06903	Mucinous carcinoma
rs1885740	A	G	0.296	-0.043	0.01123	-0.06552	0.0469	Mucinous carcinoma
rs1925047	A	C	0.38	-0.013	0.01028	0.02706	0.04243	Mucinous carcinoma
rs1971554	T	C	0.264	0.034	0.01162	-0.04954	0.04587	Mucinous carcinoma
rs1984870	G	T	0.488	-0.026	0.01017	0.01402	0.03995	Mucinous carcinoma
rs1989318	G	A	0.452	0.022	0.01074	-0.01438	0.04526	Mucinous carcinoma
rs2066323	G	A	0.395	0.024	0.01047	-0.008174	0.04019	Mucinous carcinoma
rs2108753	C	T	0.423	-0.025	0.01054	0.02848	0.04039	Mucinous carcinoma
rs222440	T	C	0.162	-0.002	0.01303	0.03596	0.0527	Mucinous carcinoma
rs2267812	C	A	0.205	-0.018	0.01255	0.04722	0.04827	Mucinous carcinoma
rs2271758	T	G	0.423	-0.017	0.01064	-0.02821	0.04009	Mucinous carcinoma
rs2295094	A	G	0.151	0.04	0.01433	-0.005702	0.05466	Mucinous carcinoma
rs2300922	T	C	0.407	0.036	0.01042	0.02857	0.04036	Mucinous carcinoma
rs2308069	C	CTG	0.286	0.04	0.01126	-0.01787	0.04596	Mucinous carcinoma
rs2312205	G	A	0.223	-0.003	0.01291	0.01732	0.05172	Mucinous carcinoma
rs2343507	C	A	0.394	-0.011	0.01076	-0.03714	0.0416	Mucinous carcinoma
rs2378100	C	T	0.439	-0.007	0.00984	-0.04518	0.04	Mucinous carcinoma
rs2441873	T	G	0.437	0.012	0.01071	0.02872	0.04041	Mucinous carcinoma
rs2461794	A	G	0.167	0.024	0.01435	-0.05054	0.04482	Mucinous carcinoma
rs247520	C	T	0.23	-0.029	0.01246	0.005603	0.04666	Mucinous carcinoma
rs2548458	C	T	0.371	-0.009	0.01033	-0.0655	0.03976	Mucinous carcinoma
rs2558101	G	A	0.369	0.018	0.01094	0.01009	0.0444	Mucinous carcinoma
rs256350	C	T	0.263	0.02	0.01162	-0.01671	0.04476	Mucinous carcinoma
rs2604265	A	G	0.301	0.016	0.01133	-0.01249	0.04519	Mucinous carcinoma
rs2659007	A	G	0.454	-0.024	0.01048	-0.01359	0.04084	Mucinous carcinoma
rs2661339	T	G	0.062	0.07	0.02139	0.03697	0.08787	Mucinous carcinoma
rs2679894	A	G	0.427	0.045	0.01057	-0.01518	0.04407	Mucinous carcinoma
rs2688326	C	T	0.345	0.046	0.0109	-0.01143	0.0432	Mucinous carcinoma
rs2723065	G	A	0.407	0.009	0.01099	-0.02722	0.04124	Mucinous carcinoma
rs2724961	T	C	0.482	-0.032	0.01032	0.05004	0.03946	Mucinous carcinoma
rs2770957	G	C	0.224	-0.019	0.01299	-0.00984	0.04933	Mucinous carcinoma
rs2780243	C	T	0.416	0.018	0.01032	-0.07261	0.04042	Mucinous carcinoma
rs28757192	T	C	0.017	-0.002	0.03984	0.04278	0.1112	Mucinous carcinoma
rs2885287	A	G	0.19	0.033	0.01312	0.04011	0.0504	Mucinous carcinoma
rs2889128	A	C	0.487	0.02	0.01046	-0.06806	0.03994	Mucinous carcinoma
rs2916578	G	A	0.44	0.006	0.01082	-0.01154	0.04035	Mucinous carcinoma
rs29941	A	G	0.309	0.033	0.01106	-0.003389	0.04206	Mucinous carcinoma
rs3113862	G	A	0.366	0.025	0.01048	-0.001687	0.04013	Mucinous carcinoma
rs34371367	A	AT	0.474	-0.015	0.01035	-0.02185	0.04176	Mucinous carcinoma
rs34437050	A	G	0.016	0.219	0.04092	-0.3647	0.2415	Mucinous carcinoma
rs34513772	C	T	0.319	-0.027	0.01097	0.06857	0.04398	Mucinous carcinoma
rs34646499	CG	C	0.148	0.022	0.01435	0.0639	0.05589	Mucinous carcinoma
rs35035068	A	AT	0.428	-0.022	0.01022	0.03198	0.04043	Mucinous carcinoma
rs35334917	C	CAT	0.237	-0.034	0.01196	0.03963	0.0485	Mucinous carcinoma
rs35436838	G	T	0.033	0.052	0.02842	-0.1613	0.1147	Mucinous carcinoma
rs35485457	T	G	0.286	-0.022	0.01158	-0.07359	0.04332	Mucinous carcinoma
rs35510813	TA	T	0.284	0.039	0.01122	-0.008678	0.04419	Mucinous carcinoma
rs35935052	T	G	0.159	0.037	0.01385	0.08122	0.05527	Mucinous carcinoma
rs360495	A	T	0.074	0.026	0.01987	-0.1744	0.07372	Mucinous carcinoma
rs36068064	T	C	0.327	0.024	0.01096	0.03967	0.04537	Mucinous carcinoma
rs36093651	T	C	0.235	0.036	0.01224	-0.005693	0.04761	Mucinous carcinoma
rs3733632	G	A	0.161	0.065	0.01396	0.05022	0.05419	Mucinous carcinoma
rs3743266	C	T	0.29	-0.028	0.01145	0.04172	0.04251	Mucinous carcinoma
rs3746619	A	C	0.073	0.023	0.01957	0.1312	0.06938	Mucinous carcinoma
rs3782120	A	G	0.217	0.044	0.01245	-0.01906	0.04594	Mucinous carcinoma
rs3809624	C	T	0.379	0.007	0.00992	-0.04008	0.04475	Mucinous carcinoma
rs3815212	C	T	0.215	-0.038	0.01242	-0.003268	0.04746	Mucinous carcinoma
rs395962	T	G	0.333	0.108	0.01092	0.04351	0.04195	Mucinous carcinoma
rs4303811	A	G	0.156	-0.006	0.01451	0.04417	0.06051	Mucinous carcinoma
rs4327718	G	A	0.203	0.033	0.01299	-0.05258	0.05366	Mucinous carcinoma
rs4340786	T	A	0.267	-0.004	0.01059	0.005439	0.04502	Mucinous carcinoma
rs4359170	T	A	0.32	-0.021	0.01072	-0.001424	0.04276	Mucinous carcinoma
rs437836	T	C	0.195	0.011	0.0132	0.02098	0.05397	Mucinous carcinoma
rs4402316	C	G	0.245	0.036	0.01177	0.03628	0.04481	Mucinous carcinoma
rs443252	T	C	0.077	0.003	0.01709	0.07663	0.09137	Mucinous carcinoma
rs4448948	T	A	0.101	0.038	0.01705	-0.04462	0.07768	Mucinous carcinoma
rs446745	T	C	0.258	-0.011	0.01177	0.001207	0.04727	Mucinous carcinoma
rs4487799	A	T	0.237	0.028	0.01227	-0.03528	0.04383	Mucinous carcinoma
rs4561063	T	G	0.455	0.028	0.01026	-0.02663	0.04013	Mucinous carcinoma
rs4576738	G	A	0.478	-0.034	0.01029	0.007639	0.04055	Mucinous carcinoma
rs4588499	G	A	0.491	0.019	0.01007	0.007592	0.04054	Mucinous carcinoma
rs467379	T	C	0.282	0.019	0.01147	0.05351	0.04306	Mucinous carcinoma
rs4701140	G	A	0.493	-0.006	0.01024	0.03543	0.04133	Mucinous carcinoma
rs4746113	A	G	0.266	-0.029	0.01164	-0.0132	0.0438	Mucinous carcinoma
rs4751614	T	A	0.23	-0.021	0.0121	-0.06762	0.04784	Mucinous carcinoma
rs4778356	G	A	0.127	-0.059	0.0154	0.05702	0.05977	Mucinous carcinoma
rs4801809	T	C	0.093	-0.069	0.01761	-0.1233	0.07272	Mucinous carcinoma
rs4804025	G	A	0.297	0.027	0.01112	0.01841	0.04321	Mucinous carcinoma
rs4804117	G	T	0.497	-0.031	0.01048	0.08274	0.0394	Mucinous carcinoma
rs4813429	C	T	0.175	-0.031	0.01371	0.003781	0.05409	Mucinous carcinoma
rs4836984	T	C	0.49	0.029	0.01022	0.02258	0.03945	Mucinous carcinoma
rs484353	G	A	0.459	-0.019	0.01037	0.002376	0.04075	Mucinous carcinoma
rs4875424	T	C	0.369	-0.045	0.01061	0.0625	0.04121	Mucinous carcinoma
rs4877387	T	C	0.298	0.023	0.01131	0.04873	0.04518	Mucinous carcinoma
rs4886140	A	G	0.335	0.002	0.0092	0.04851	0.04186	Mucinous carcinoma
rs4945266	G	A	0.151	0.049	0.01418	-0.02108	0.0539	Mucinous carcinoma
rs4951261	C	A	0.492	-0.029	0.01041	-0.0234	0.04078	Mucinous carcinoma
rs4970598	C	T	0.025	-0.045	0.03347	-0.07769	0.117	Mucinous carcinoma
rs4976623	C	G	0.192	0.023	0.01282	0.06907	0.04987	Mucinous carcinoma
rs506589	C	T	0.201	-0.035	0.01281	0.07109	0.04957	Mucinous carcinoma
rs552491	G	A	0.407	0.012	0.01039	-0.01748	0.04134	Mucinous carcinoma
rs55680968	G	A	0.067	0.033	0.02066	0.1233	0.07389	Mucinous carcinoma
rs55784701	T	C	0.201	0.04	0.01271	-0.02128	0.0477	Mucinous carcinoma
rs55840812	CT	C	0.239	0.017	0.01224	0.01031	0.04965	Mucinous carcinoma
rs56367141	A	C	0.139	-0.023	0.01527	0.1062	0.05834	Mucinous carcinoma
rs56409371	G	A	0.209	0.032	0.01242	0.04582	0.05083	Mucinous carcinoma
rs56927240	T	C	0.181	-0.053	0.01336	0.03196	0.04822	Mucinous carcinoma
rs5742915	C	T	0.466	0.005	0.01037	0.0005668	0.03931	Mucinous carcinoma
rs5753377	A	G	0.228	-0.014	0.01255	0.006951	0.0444	Mucinous carcinoma
rs5785580	AT	A	0.448	0.002	0.01217	-0.05356	0.03946	Mucinous carcinoma
rs582780	G	A	0.447	-0.028	0.01031	-0.03055	0.04243	Mucinous carcinoma
rs58989029	GA	G	0.492	-0.018	0.01008	-0.1404	0.04003	Mucinous carcinoma
rs5920843	G	A	0.352	-0.01	0.01097	0.08527	0.04612	Mucinous carcinoma
rs59246405	T	C	0.414	0.012	0.0106	0.003586	0.04092	Mucinous carcinoma
rs59543819	C	T	0.289	0.011	0.01165	0.005864	0.0433	Mucinous carcinoma
rs61817552	A	G	0.227	-0.015	0.01255	-0.042	0.05017	Mucinous carcinoma
rs61826838	C	T	0.066	0.026	0.02161	0.01601	0.05279	Mucinous carcinoma
rs61828391	A	G	0.127	-0.023	0.01549	0.01557	0.06111	Mucinous carcinoma
rs61846901	T	C	0.302	0.00042	0.01125	0.03794	0.04229	Mucinous carcinoma
rs6185	G	C	0.279	0.025	0.01127	-0.05215	0.04718	Mucinous carcinoma
rs62104180	A	G	0.046	0.117	0.02476	-0.05698	0.1071	Mucinous carcinoma
rs62229372	T	C	0.147	0.038	0.01453	-0.03879	0.06829	Mucinous carcinoma
rs62316795	A	C	0.226	0.02	0.01219	0.009283	0.05051	Mucinous carcinoma
rs62342064	T	C	0.106	0.04	0.01659	0.1005	0.06228	Mucinous carcinoma
rs62361685	C	T	0.077	0.007	0.01986	0.09999	0.0861	Mucinous carcinoma
rs62379978	G	T	0.186	0.045	0.01339	-0.08048	0.05539	Mucinous carcinoma
rs62391851	A	G	0.072	-0.055	0.0196	0.1036	0.08133	Mucinous carcinoma
rs6415872	G	A	0.494	-0.007	0.00987	0.00979	0.04066	Mucinous carcinoma
rs6434162	G	A	0.156	0.024	0.01404	0.04767	0.05345	Mucinous carcinoma
rs643428	C	T	0.402	0.026	0.01031	0.01709	0.04123	Mucinous carcinoma
rs6439371	G	A	0.363	0.028	0.01046	0.02639	0.04122	Mucinous carcinoma
rs6439713	A	C	0.333	0.029	0.01086	-0.03952	0.04283	Mucinous carcinoma
rs6445624	A	G	0.137	0.025	0.01482	-0.1256	0.05902	Mucinous carcinoma
rs6484408	A	G	0.221	-0.019	0.01213	-0.003112	0.04452	Mucinous carcinoma
rs654354	A	T	0.337	-0.005	0.01012	0.04763	0.04053	Mucinous carcinoma
rs6575806	C	A	0.247	0.034	0.01222	0.004118	0.06193	Mucinous carcinoma
rs6590889	T	C	0.315	-0.035	0.01108	0.06463	0.04167	Mucinous carcinoma
rs6621284	A	G	0.393	0.026	0.01069	-0.03605	0.04544	Mucinous carcinoma
rs66508321	A	G	0.304	-0.019	0.01133	0.01205	0.0427	Mucinous carcinoma
rs6661100	T	C	0.052	0.033	0.02332	0.08685	0.067	Mucinous carcinoma
rs6678140	C	T	0.361	0.035	0.01065	-0.01373	0.04315	Mucinous carcinoma
rs68002803	C	T	0.263	-0.017	0.01165	0.03378	0.04305	Mucinous carcinoma
rs6803264	T	C	0.198	0.025	0.01305	-0.04028	0.04736	Mucinous carcinoma
rs6864818	T	C	0.244	0.013	0.0117	-0.09212	0.04928	Mucinous carcinoma
rs6878910	A	G	0.149	0.016	0.01416	-0.0295	0.0645	Mucinous carcinoma
rs6911407	A	C	0.335	0.005	0.01123	0.03986	0.04078	Mucinous carcinoma
rs6911527	T	C	0.247	0.007	0.0112	0.02711	0.04713	Mucinous carcinoma
rs6927679	C	T	0.309	-0.024	0.01089	-0.06496	0.04476	Mucinous carcinoma
rs6931884	T	C	0.122	0.046	0.01553	-0.05899	0.06096	Mucinous carcinoma
rs6933660	A	C	0.259	-0.027	0.0119	0.01333	0.04257	Mucinous carcinoma
rs7004265	T	C	0.462	0.013	0.01029	0.0355	0.04022	Mucinous carcinoma
rs7077302	C	G	0.131	0.048	0.01531	-0.05656	0.0755	Mucinous carcinoma
rs709488	C	A	0.393	0.005	0.00967	0.02631	0.03954	Mucinous carcinoma
rs7108556	C	T	0.2	-0.003	0.01127	0.09929	0.04688	Mucinous carcinoma
rs7115444	T	C	0.198	0.016	0.01275	-0.05421	0.05038	Mucinous carcinoma
rs7178532	G	A	0.296	-0.025	0.01138	0.06097	0.04293	Mucinous carcinoma
rs72186109	C	CACA	0.286	-0.017	0.01142	0.01216	0.04469	Mucinous carcinoma
rs7218751	G	A	0.186	-0.035	0.01307	-0.03734	0.05119	Mucinous carcinoma
rs7239114	G	A	0.408	0.019	0.01038	0.03805	0.04047	Mucinous carcinoma
rs72756954	G	C	0.073	-0.062	0.01972	0.01763	0.08211	Mucinous carcinoma
rs72842141	T	A	0.071	-0.014	0.01989	-0.1364	0.09084	Mucinous carcinoma
rs73035994	C	T	0.045	0.042	0.02511	0.02824	0.1268	Mucinous carcinoma
rs73187215	G	A	0.093	0.024	0.01761	0.005707	0.06838	Mucinous carcinoma
rs73435048	A	G	0.075	-0.052	0.01947	0.09987	0.08281	Mucinous carcinoma
rs7359336	G	A	0.442	0.041	0.01045	0.009128	0.03983	Mucinous carcinoma
rs73820560	C	A	0.136	0.015	0.01514	0.0105	0.05786	Mucinous carcinoma
rs7426534	G	A	0.246	0.006	0.01284	-0.03677	0.04409	Mucinous carcinoma
rs7431217	T	C	0.396	0.005	0.01056	-0.01183	0.04119	Mucinous carcinoma
rs74499585	A	G	0.086	0.019	0.01816	0.03931	0.07937	Mucinous carcinoma
rs7465046	T	C	0.275	-0.031	0.01154	0.08296	0.04518	Mucinous carcinoma
rs7516763	A	C	0.455	0.036	0.01017	-0.009494	0.03959	Mucinous carcinoma
rs7542538	C	T	0.172	-0.028	0.01375	-0.03415	0.05121	Mucinous carcinoma
rs7576624	C	T	0.165	0.061	0.01381	0.01764	0.05215	Mucinous carcinoma
rs758747	T	C	0.248	-0.029	0.01195	-0.0843	0.04648	Mucinous carcinoma
rs7587651	T	C	0.389	-0.027	0.01061	-0.0376	0.04143	Mucinous carcinoma
rs7649124	G	C	0.262	-0.062	0.01159	0.01249	0.04606	Mucinous carcinoma
rs7712046	C	T	0.324	0.016	0.01127	-0.01444	0.04373	Mucinous carcinoma
rs77532868	T	C	0.042	0.082	0.02513	0.01862	0.1014	Mucinous carcinoma
rs7753896	A	G	0.322	0.038	0.01082	-0.09397	0.04144	Mucinous carcinoma
rs77563037	C	CG	0.456	0.02	0.01038	-0.0247	0.03967	Mucinous carcinoma
rs7757654	T	C	0.348	-0.013	0.01052	-0.05498	0.04358	Mucinous carcinoma
rs77955256	A	T	0.109	-0.034	0.01624	0.06549	0.06471	Mucinous carcinoma
rs7826872	T	C	0.429	0.03	0.01032	0.004707	0.0411	Mucinous carcinoma
rs78472503	G	A	0.178	-0.028	0.0135	-0.03384	0.05658	Mucinous carcinoma
rs7849973	G	C	0.342	-0.002	0.00991	0.01034	0.04215	Mucinous carcinoma
rs7852169	G	C	0.084	0.086	0.01844	-0.02916	0.07143	Mucinous carcinoma
rs7853970	T	C	0.49	0.043	0.01019	0.05945	0.04004	Mucinous carcinoma
rs78928932	C	T	0.078	0.035	0.01957	-0.02	0.0902	Mucinous carcinoma
rs7907759	G	A	0.499	-0.033	0.01045	0.03685	0.04047	Mucinous carcinoma
rs79084266	G	C	0.124	0.036	0.01547	0.006119	0.07453	Mucinous carcinoma
rs7912468	C	T	0.412	0.004	0.01187	-0.002716	0.04096	Mucinous carcinoma
rs79541760	T	A	0.177	-0.053	0.0134	-0.00304	0.05227	Mucinous carcinoma
rs80170948	G	T	0.033	0.07	0.02889	-0.1461	0.1245	Mucinous carcinoma
rs8040272	G	A	0.141	-0.041	0.01457	0.01987	0.05946	Mucinous carcinoma
rs8051833	A	G	0.381	-0.012	0.01076	0.007181	0.04341	Mucinous carcinoma
rs813301	C	T	0.419	-0.003	0.00908	-0.07393	0.04108	Mucinous carcinoma
rs8136272	T	A	0.239	-0.032	0.01207	-0.04142	0.04561	Mucinous carcinoma
rs842567	C	A	0.167	0.008	0.01459	0.005924	0.05088	Mucinous carcinoma
rs852061	A	C	0.359	-0.029	0.01075	0.01447	0.0411	Mucinous carcinoma
rs913588	A	G	0.481	-0.037	0.01031	-0.02865	0.03975	Mucinous carcinoma
rs9330454	A	G	0.435	-0.023	0.01016	-0.1094	0.04346	Mucinous carcinoma
rs9349203	G	A	0.446	0.03	0.01037	0.02477	0.03958	Mucinous carcinoma
rs9382676	C	T	0.209	-0.009	0.0127	-0.03406	0.04836	Mucinous carcinoma
rs9403051	G	A	0.399	-0.054	0.01044	0.01777	0.03999	Mucinous carcinoma
rs941520	A	C	0.487	-0.012	0.01014	-0.0153	0.04109	Mucinous carcinoma
rs953230	G	A	0.332	-0.06	0.01097	-0.01661	0.04366	Mucinous carcinoma
rs9548873	C	T	0.308	0.034	0.01119	0.00897	0.04158	Mucinous carcinoma
rs9568123	G	A	0.133	0.029	0.01528	-0.05131	0.05607	Mucinous carcinoma
rs9614460	G	T	0.295	0.02	0.01099	-0.04561	0.0426	Mucinous carcinoma
rs9635759	A	G	0.341	0.059	0.01087	-0.08903	0.04318	Mucinous carcinoma
rs9647570	G	T	0.141	0.028	0.01464	0.04219	0.0568	Mucinous carcinoma
rs975642	T	C	0.466	-0.012	0.01028	-0.07581	0.03989	Mucinous carcinoma
rs9758500	A	G	0.385	-0.037	0.01051	0.05477	0.04056	Mucinous carcinoma
rs9834893	G	C	0.064	0.024	0.02094	0.008284	0.07715	Mucinous carcinoma
rs9867904	C	G	0.38	-0.018	0.0106	-0.009178	0.04165	Mucinous carcinoma
rs9972653	T	G	0.411	-0.053	0.01041	0.0525	0.04007	Mucinous carcinoma
rs999885	G	A	0.491	-0.018	0.00997	0.05928	0.03973	Mucinous carcinoma
rs10094506	T	C	0.272	-0.031	0.0114	0.07231	0.04376	Clear cell carcinoma
rs10136330	T	C	0.038	-0.028	0.02714	0.2277	0.09887	Clear cell carcinoma
rs10138913	T	C	0.323	0.029	0.01094	-0.03866	0.04351	Clear cell carcinoma
rs10143972	C	T	0.194	0.027	0.01281	-0.05689	0.05151	Clear cell carcinoma
rs10145469	A	C	0.059	-0.033	0.02204	0.1689	0.09624	Clear cell carcinoma
rs10153031	T	G	0.364	0.055	0.01072	-0.06738	0.04103	Clear cell carcinoma
rs10156597	T	A	0.262	-0.082	0.01171	-0.09723	0.04347	Clear cell carcinoma
rs10175423	T	C	0.267	-0.002	0.01083	-0.01157	0.04451	Clear cell carcinoma
rs10205969	T	C	0.124	-0.01	0.01652	-0.003732	0.05754	Clear cell carcinoma
rs10237306	T	G	0.4	0.012	0.01015	-0.02697	0.04244	Clear cell carcinoma
rs1023955	T	G	0.403	-0.023	0.01064	0.05035	0.04106	Clear cell carcinoma
rs10268051	C	A	0.221	-0.034	0.01231	-0.0104	0.04786	Clear cell carcinoma
rs1032682	T	C	0.467	0.016	0.01035	-0.02402	0.04098	Clear cell carcinoma
rs10400136	G	A	0.45	0.025	0.01048	0.03229	0.04048	Clear cell carcinoma
rs10422323	A	G	0.147	0.03	0.01462	0.084	0.0613	Clear cell carcinoma
rs10521021	G	T	0.306	-0.00034	0.01114	0.005948	0.04274	Clear cell carcinoma
rs10617761	C	CAG	0.087	0.011	0.01809	0.01296	0.05513	Clear cell carcinoma
rs10750766	C	A	0.318	0.00045	0.01107	0.0507	0.04375	Clear cell carcinoma
rs10782777	G	A	0.39	0.005	0.01099	-0.01029	0.04332	Clear cell carcinoma
rs1079866	G	C	0.148	0.07	0.01454	0.09872	0.05741	Clear cell carcinoma
rs10832021	G	A	0.275	0.031	0.01147	-0.07989	0.04428	Clear cell carcinoma
rs10906395	C	T	0.448	0.016	0.01008	-0.008325	0.04132	Clear cell carcinoma
rs10931831	T	C	0.353	-0.025	0.01094	-0.03849	0.04217	Clear cell carcinoma
rs10933	T	C	0.46	-0.008	0.00986	0.03907	0.04029	Clear cell carcinoma
rs10934420	C	T	0.458	0.035	0.01018	-0.02238	0.03967	Clear cell carcinoma
rs10959016	A	G	0.19	-0.003	0.01502	0.1053	0.05068	Clear cell carcinoma
rs10959552	G	A	0.148	0.012	0.01388	-0.05956	0.06398	Clear cell carcinoma
rs10978641	T	A	0.252	0.034	0.01188	-0.00785	0.04751	Clear cell carcinoma
rs10992769	G	C	0.319	-0.019	0.01071	0.05219	0.04428	Clear cell carcinoma
rs11031040	G	T	0.172	0.026	0.01361	-0.05936	0.05592	Clear cell carcinoma
rs11079810	T	C	0.114	0.017	0.01592	-0.07651	0.06707	Clear cell carcinoma
rs111558392	T	C	0.154	-0.042	0.01432	0.01994	0.05654	Clear cell carcinoma
rs111567162	A	T	0.154	0.089	0.01424	0.1233	0.05206	Clear cell carcinoma
rs11165924	G	A	0.316	-0.015	0.01113	0.02813	0.04268	Clear cell carcinoma
rs11209331	C	T	0.445	0.001	0.01118	-0.02076	0.04099	Clear cell carcinoma
rs11209943	A	G	0.422	0.029	0.0104	-0.03979	0.04153	Clear cell carcinoma
rs11210871	C	G	0.272	0.021	0.01171	-0.01742	0.04513	Clear cell carcinoma
rs11240695	A	C	0.238	-0.025	0.01227	-0.01379	0.04662	Clear cell carcinoma
rs112752732	C	G	0.044	0.063	0.02555	0.1153	0.09978	Clear cell carcinoma
rs112991346	C	T	0.106	0.06	0.0168	-0.01966	0.05686	Clear cell carcinoma
rs113388806	T	A	0.063	0.06	0.02122	0.2025	0.1035	Clear cell carcinoma
rs11349289	C	CA	0.32	-0.018	0.01103	-0.02585	0.04194	Clear cell carcinoma
rs113557523	T	C	0.073	-0.024	0.01938	-0.02415	0.07276	Clear cell carcinoma
rs11357467	TA	T	0.437	0.027	0.01027	-0.00862	0.04187	Clear cell carcinoma
rs11461653	GC	G	0.448	-0.014	0.01007	-0.008357	0.0411	Clear cell carcinoma
rs115260227	G	A	0.007	0.174	0.06319	-0.1964	0.2252	Clear cell carcinoma
rs11534296	A	G	0.209	-0.008	0.01202	-0.04562	0.04555	Clear cell carcinoma
rs115435316	A	G	0.04	0.072	0.02663	0.08103	0.109	Clear cell carcinoma
rs11556924	T	C	0.341	0.019	0.01103	-0.0001946	0.04447	Clear cell carcinoma
rs11606190	A	G	0.141	0.022	0.01515	0.05695	0.05991	Clear cell carcinoma
rs11619721	T	G	0.115	-0.031	0.01634	0.01072	0.07921	Clear cell carcinoma
rs11668587	G	A	0.336	0.013	0.01103	0.01087	0.04313	Clear cell carcinoma
rs11711674	C	T	0.395	-0.012	0.01014	0.1047	0.04005	Clear cell carcinoma
rs117143374	C	T	0.102	0.029	0.01664	-0.003887	0.06145	Clear cell carcinoma
rs1172955	T	A	0.265	0.019	0.01184	-0.0636	0.04584	Clear cell carcinoma
rs117530880	G	T	0.026	0.065	0.03217	-0.02698	0.1256	Clear cell carcinoma
rs11756746	A	G	0.219	0.037	0.01227	0.01432	0.04707	Clear cell carcinoma
rs11767400	A	C	0.273	0.026	0.01141	-0.02057	0.04384	Clear cell carcinoma
rs11786868	G	C	0.157	-0.018	0.01396	0.003361	0.05399	Clear cell carcinoma
rs11792861	C	A	0.277	-0.026	0.01144	-0.003496	0.04407	Clear cell carcinoma
rs11852771	A	G	0.427	0.015	0.0105	0.04027	0.04162	Clear cell carcinoma
rs11873906	G	A	0.339	0.041	0.01081	0.008268	0.04457	Clear cell carcinoma
rs12040029	T	C	0.107	-0.016	0.01715	0.01234	0.06718	Clear cell carcinoma
rs12125335	C	T	0.133	0.044	0.01502	0.04422	0.05722	Clear cell carcinoma
rs12200565	T	C	0.471	0.015	0.01055	0.08494	0.04017	Clear cell carcinoma
rs12460047	A	G	0.266	-0.017	0.01176	0.04676	0.04471	Clear cell carcinoma
rs12467441	C	T	0.112	0.015	0.01635	-0.005061	0.06124	Clear cell carcinoma
rs12559521	C	T	0.179	-0.02	0.01369	-0.08104	0.05366	Clear cell carcinoma
rs12571664	C	T	0.198	-0.014	0.01299	-0.03329	0.05111	Clear cell carcinoma
rs12603280	A	G	0.267	-0.034	0.01166	0.01959	0.04778	Clear cell carcinoma
rs12663002	T	C	0.19	0.045	0.0131	-0.04525	0.0612	Clear cell carcinoma
rs12707076	C	G	0.401	0.021	0.01062	0.01291	0.04147	Clear cell carcinoma
rs12894936	T	C	0.278	-0.041	0.01152	0.06634	0.04419	Clear cell carcinoma
rs12915845	T	C	0.392	-0.03	0.01041	0.05122	0.04033	Clear cell carcinoma
rs12937034	G	A	0.405	0.024	0.01044	-0.07582	0.04229	Clear cell carcinoma
rs13023912	G	A	0.396	0.049	0.01063	0.05603	0.04248	Clear cell carcinoma
rs13043968	A	C	0.094	-0.057	0.01739	0.07309	0.06383	Clear cell carcinoma
rs13120031	T	C	0.344	0.008	0.01035	0.008433	0.0429	Clear cell carcinoma
rs13173441	C	T	0.143	-0.017	0.01483	-0.1808	0.06534	Clear cell carcinoma
rs13199764	C	T	0.238	-0.017	0.01215	-0.0101	0.04822	Clear cell carcinoma
rs13233916	G	C	0.068	-0.017	0.02036	-0.0341	0.07503	Clear cell carcinoma
rs13278754	C	G	0.32	-0.016	0.01099	0.08436	0.04461	Clear cell carcinoma
rs13283567	T	C	0.162	-0.022	0.01392	-0.02261	0.05771	Clear cell carcinoma
rs1329767	A	C	0.353	-0.009	0.0113	-0.02132	0.04207	Clear cell carcinoma
rs13322435	G	A	0.335	-0.022	0.01103	0.08511	0.04209	Clear cell carcinoma
rs138546321	TTA	T	0.127	0.021	0.01531	0.01139	0.06472	Clear cell carcinoma
rs1414186	T	G	0.187	-0.045	0.0133	0.01445	0.04904	Clear cell carcinoma
rs142058842	G	C	0.167	0.064	0.0139	-0.1045	0.05426	Clear cell carcinoma
rs1428120	G	T	0.396	-0.018	0.01027	0.02188	0.04074	Clear cell carcinoma
rs143461173	G	A	0.131	-0.009	0.01613	-0.0341	0.0522	Clear cell carcinoma
rs1435753	C	T	0.342	0.01	0.011	0.0125	0.04179	Clear cell carcinoma
rs1449543	T	C	0.463	0.018	0.01003	-0.04897	0.04039	Clear cell carcinoma
rs145438026	T	C	0.079	-0.058	0.01922	0.06072	0.08455	Clear cell carcinoma
rs1470750	G	C	0.403	0.013	0.01042	-0.0597	0.04151	Clear cell carcinoma
rs148395841	G	GT	0.455	-0.041	0.01042	0.05872	0.04478	Clear cell carcinoma
rs148825694	T	TATC	0.026	0.072	0.03237	-0.1672	0.1043	Clear cell carcinoma
rs149226155	A	G	0.372	-0.002	0.01311	-0.05783	0.04212	Clear cell carcinoma
rs1512238	A	G	0.439	-0.05	0.01032	0.0008471	0.04035	Clear cell carcinoma
rs151680	C	T	0.422	-0.032	0.01045	0.04806	0.04	Clear cell carcinoma
rs1535252	T	C	0.435	-0.005	0.01129	0.01674	0.04036	Clear cell carcinoma
rs153793	G	A	0.397	0.02	0.01071	-0.01085	0.04023	Clear cell carcinoma
rs1539310	G	A	0.223	-0.029	0.01262	-0.06544	0.04785	Clear cell carcinoma
rs1566385	G	A	0.045	-0.017	0.02528	-0.1514	0.09124	Clear cell carcinoma
rs15671	A	C	0.386	-0.015	0.01058	0.07393	0.04002	Clear cell carcinoma
rs1571536	T	C	0.48	0.023	0.01046	-0.07065	0.03991	Clear cell carcinoma
rs157877	A	G	0.135	-0.057	0.01504	0.005601	0.0609	Clear cell carcinoma
rs1601615	T	C	0.391	-0.022	0.01068	-0.006781	0.04113	Clear cell carcinoma
rs16841867	G	C	0.116	-0.034	0.0159	0.02536	0.06318	Clear cell carcinoma
rs169080	T	C	0.396	-0.005	0.01066	0.01407	0.04223	Clear cell carcinoma
rs16917237	T	G	0.161	0.063	0.01396	-0.01097	0.04947	Clear cell carcinoma
rs16918378	C	T	0.125	-0.041	0.01563	0.0546	0.06183	Clear cell carcinoma
rs16937956	G	A	0.324	0.036	0.01081	-0.03908	0.0418	Clear cell carcinoma
rs17035311	C	A	0.126	-0.026	0.0151	-0.005598	0.05621	Clear cell carcinoma
rs1704528	C	T	0.367	0.046	0.01063	-0.03978	0.04225	Clear cell carcinoma
rs17085593	G	C	0.341	-0.009	0.01124	0.02262	0.04381	Clear cell carcinoma
rs17171852	C	A	0.228	0.04	0.01235	0.02442	0.05048	Clear cell carcinoma
rs17390720	G	C	0.232	-0.033	0.01228	0.02809	0.04625	Clear cell carcinoma
rs17563472	C	T	0.018	0.075	0.03834	0.1501	0.1122	Clear cell carcinoma
rs17564430	G	T	0.318	0.027	0.01097	0.05014	0.04644	Clear cell carcinoma
rs1815811	G	A	0.459	0.006	0.00958	0.005724	0.04035	Clear cell carcinoma
rs184033703	A	G	0.05	-0.06	0.02335	-0.08892	0.09112	Clear cell carcinoma
rs184950120	T	C	0.003	-0.265	0.10298	-0.4533	0.5794	Clear cell carcinoma
rs187760798	C	T	0.118	-0.013	0.01572	0.04423	0.06767	Clear cell carcinoma
rs1885740	A	G	0.296	-0.043	0.01123	0.03444	0.0468	Clear cell carcinoma
rs1925047	A	C	0.38	-0.013	0.01028	-0.01933	0.04349	Clear cell carcinoma
rs1971554	T	C	0.264	0.034	0.01162	0.02847	0.04581	Clear cell carcinoma
rs1984870	G	T	0.488	-0.026	0.01017	0.04403	0.04039	Clear cell carcinoma
rs1989318	G	A	0.452	0.022	0.01074	-0.002187	0.04527	Clear cell carcinoma
rs2066323	G	A	0.395	0.024	0.01047	-0.03493	0.04075	Clear cell carcinoma
rs2108753	C	T	0.423	-0.025	0.01054	0.001607	0.04073	Clear cell carcinoma
rs222440	T	C	0.162	-0.002	0.01303	-0.0693	0.0543	Clear cell carcinoma
rs2267812	C	A	0.205	-0.018	0.01255	0.005233	0.04896	Clear cell carcinoma
rs2271758	T	G	0.423	-0.017	0.01064	-0.00552	0.04052	Clear cell carcinoma
rs2295094	A	G	0.151	0.04	0.01433	0.04726	0.05461	Clear cell carcinoma
rs2300922	T	C	0.407	0.036	0.01042	0.009714	0.04084	Clear cell carcinoma
rs2308069	C	CTG	0.286	0.04	0.01126	0.004897	0.0464	Clear cell carcinoma
rs2312205	G	A	0.223	-0.003	0.01291	0.01768	0.05227	Clear cell carcinoma
rs2343507	C	A	0.394	-0.011	0.01076	0.02157	0.04204	Clear cell carcinoma
rs2378100	C	T	0.439	-0.007	0.00984	-0.01281	0.04036	Clear cell carcinoma
rs2441873	T	G	0.437	0.012	0.01071	-0.06074	0.04102	Clear cell carcinoma
rs2461794	A	G	0.167	0.024	0.01435	0.0494	0.04452	Clear cell carcinoma
rs247520	C	T	0.23	-0.029	0.01246	-0.03254	0.04774	Clear cell carcinoma
rs2548458	C	T	0.371	-0.009	0.01033	-0.08827	0.04034	Clear cell carcinoma
rs2558101	G	A	0.369	0.018	0.01094	-0.01999	0.0452	Clear cell carcinoma
rs256350	C	T	0.263	0.02	0.01162	0.08506	0.04466	Clear cell carcinoma
rs2604265	A	G	0.301	0.016	0.01133	-0.02465	0.04593	Clear cell carcinoma
rs2659007	A	G	0.454	-0.024	0.01048	0.04697	0.04122	Clear cell carcinoma
rs2661339	T	G	0.062	0.07	0.02139	0.0396	0.08978	Clear cell carcinoma
rs2679894	A	G	0.427	0.045	0.01057	-0.01923	0.04484	Clear cell carcinoma
rs2688326	C	T	0.345	0.046	0.0109	-0.04522	0.04391	Clear cell carcinoma
rs2723065	G	A	0.407	0.009	0.01099	0.02374	0.0415	Clear cell carcinoma
rs2724961	T	C	0.482	-0.032	0.01032	0.004185	0.04002	Clear cell carcinoma
rs2770957	G	C	0.224	-0.019	0.01299	-0.03853	0.05015	Clear cell carcinoma
rs2780243	C	T	0.416	0.018	0.01032	-0.06545	0.0409	Clear cell carcinoma
rs28757192	T	C	0.017	-0.002	0.03984	0.141	0.1066	Clear cell carcinoma
rs2885287	A	G	0.19	0.033	0.01312	-0.01903	0.05051	Clear cell carcinoma
rs2889128	A	C	0.487	0.02	0.01046	0.002195	0.04036	Clear cell carcinoma
rs2916578	G	A	0.44	0.006	0.01082	-0.01773	0.04094	Clear cell carcinoma
rs29941	A	G	0.309	0.033	0.01106	0.04332	0.04246	Clear cell carcinoma
rs3113862	G	A	0.366	0.025	0.01048	0.07434	0.04061	Clear cell carcinoma
rs34371367	A	AT	0.474	-0.015	0.01035	0.06498	0.04205	Clear cell carcinoma
rs34437050	A	G	0.016	0.219	0.04092	0.3036	0.1967	Clear cell carcinoma
rs34513772	C	T	0.319	-0.027	0.01097	0.007968	0.04496	Clear cell carcinoma
rs34646499	CG	C	0.148	0.022	0.01435	-0.03813	0.05807	Clear cell carcinoma
rs35035068	A	AT	0.428	-0.022	0.01022	0.03249	0.04089	Clear cell carcinoma
rs35334917	C	CAT	0.237	-0.034	0.01196	0.1182	0.04763	Clear cell carcinoma
rs35436838	G	T	0.033	0.052	0.02842	-0.08204	0.1119	Clear cell carcinoma
rs35485457	T	G	0.286	-0.022	0.01158	0.08588	0.04309	Clear cell carcinoma
rs35510813	TA	T	0.284	0.039	0.01122	0.0007403	0.04487	Clear cell carcinoma
rs35935052	T	G	0.159	0.037	0.01385	-0.06323	0.05798	Clear cell carcinoma
rs360495	A	T	0.074	0.026	0.01987	0.1979	0.06814	Clear cell carcinoma
rs36068064	T	C	0.327	0.024	0.01096	0.06147	0.0453	Clear cell carcinoma
rs36093651	T	C	0.235	0.036	0.01224	-0.09732	0.04908	Clear cell carcinoma
rs3733632	G	A	0.161	0.065	0.01396	0.05766	0.05453	Clear cell carcinoma
rs3743266	C	T	0.29	-0.028	0.01145	0.01409	0.04296	Clear cell carcinoma
rs3746619	A	C	0.073	0.023	0.01957	-0.1222	0.07452	Clear cell carcinoma
rs3782120	A	G	0.217	0.044	0.01245	0.006524	0.04612	Clear cell carcinoma
rs3809624	C	T	0.379	0.007	0.00992	-0.01114	0.04531	Clear cell carcinoma
rs3815212	C	T	0.215	-0.038	0.01242	-0.01309	0.0483	Clear cell carcinoma
rs395962	T	G	0.333	0.108	0.01092	0.02551	0.04263	Clear cell carcinoma
rs4303811	A	G	0.156	-0.006	0.01451	0.01537	0.06206	Clear cell carcinoma
rs4327718	G	A	0.203	0.033	0.01299	0.03647	0.05376	Clear cell carcinoma
rs4340786	T	A	0.267	-0.004	0.01059	-0.03359	0.04605	Clear cell carcinoma
rs4359170	T	A	0.32	-0.021	0.01072	-0.0659	0.04336	Clear cell carcinoma
rs437836	T	C	0.195	0.011	0.0132	-0.07589	0.05602	Clear cell carcinoma
rs4402316	C	G	0.245	0.036	0.01177	0.0004288	0.04575	Clear cell carcinoma
rs443252	T	C	0.077	0.003	0.01709	0.2196	0.08918	Clear cell carcinoma
rs4448948	T	A	0.101	0.038	0.01705	-0.1183	0.0816	Clear cell carcinoma
rs446745	T	C	0.258	-0.011	0.01177	-0.0326	0.04785	Clear cell carcinoma
rs4487799	A	T	0.237	0.028	0.01227	-0.03174	0.04434	Clear cell carcinoma
rs4561063	T	G	0.455	0.028	0.01026	-0.04325	0.04062	Clear cell carcinoma
rs4576738	G	A	0.478	-0.034	0.01029	0.01632	0.04102	Clear cell carcinoma
rs4588499	G	A	0.491	0.019	0.01007	0.01593	0.04101	Clear cell carcinoma
rs467379	T	C	0.282	0.019	0.01147	0.06187	0.04367	Clear cell carcinoma
rs4701140	G	A	0.493	-0.006	0.01024	0.003585	0.04176	Clear cell carcinoma
rs4746113	A	G	0.266	-0.029	0.01164	-0.04601	0.04448	Clear cell carcinoma
rs4751614	T	A	0.23	-0.021	0.0121	-0.01921	0.04783	Clear cell carcinoma
rs4778356	G	A	0.127	-0.059	0.0154	-0.01252	0.06167	Clear cell carcinoma
rs4801809	T	C	0.093	-0.069	0.01761	-0.01325	0.07191	Clear cell carcinoma
rs4804025	G	A	0.297	0.027	0.01112	-0.1211	0.04473	Clear cell carcinoma
rs4804117	G	T	0.497	-0.031	0.01048	-0.0104	0.04006	Clear cell carcinoma
rs4813429	C	T	0.175	-0.031	0.01371	0.008339	0.05452	Clear cell carcinoma
rs4836984	T	C	0.49	0.029	0.01022	0.009145	0.04	Clear cell carcinoma
rs484353	G	A	0.459	-0.019	0.01037	-0.004569	0.04114	Clear cell carcinoma
rs4875424	T	C	0.369	-0.045	0.01061	0.03969	0.04154	Clear cell carcinoma
rs4877387	T	C	0.298	0.023	0.01131	-0.03756	0.0462	Clear cell carcinoma
rs4886140	A	G	0.335	0.002	0.0092	0.0009552	0.0429	Clear cell carcinoma
rs4945266	G	A	0.151	0.049	0.01418	-0.01769	0.0546	Clear cell carcinoma
rs4951261	C	A	0.492	-0.029	0.01041	-0.01266	0.04133	Clear cell carcinoma
rs4970598	C	T	0.025	-0.045	0.03347	0.01486	0.1137	Clear cell carcinoma
rs4976623	C	G	0.192	0.023	0.01282	0.008153	0.05122	Clear cell carcinoma
rs506589	C	T	0.201	-0.035	0.01281	-0.05614	0.0514	Clear cell carcinoma
rs552491	G	A	0.407	0.012	0.01039	-0.06952	0.04181	Clear cell carcinoma
rs55680968	G	A	0.067	0.033	0.02066	0.04683	0.07703	Clear cell carcinoma
rs55784701	T	C	0.201	0.04	0.01271	0.01515	0.04825	Clear cell carcinoma
rs55840812	CT	C	0.239	0.017	0.01224	-0.01571	0.0499	Clear cell carcinoma
rs56367141	A	C	0.139	-0.023	0.01527	-0.0348	0.06084	Clear cell carcinoma
rs56409371	G	A	0.209	0.032	0.01242	0.0771	0.05067	Clear cell carcinoma
rs56927240	T	C	0.181	-0.053	0.01336	-0.08329	0.05012	Clear cell carcinoma
rs5742915	C	T	0.466	0.005	0.01037	-0.001556	0.03966	Clear cell carcinoma
rs5753377	A	G	0.228	-0.014	0.01255	0.003944	0.04504	Clear cell carcinoma
rs5785580	AT	A	0.448	0.002	0.01217	-0.01821	0.04011	Clear cell carcinoma
rs582780	G	A	0.447	-0.028	0.01031	0.04429	0.04284	Clear cell carcinoma
rs58989029	GA	G	0.492	-0.018	0.01008	-0.007801	0.04043	Clear cell carcinoma
rs5920843	G	A	0.352	-0.01	0.01097	0.03854	0.04609	Clear cell carcinoma
rs59246405	T	C	0.414	0.012	0.0106	-0.008271	0.04127	Clear cell carcinoma
rs59543819	C	T	0.289	0.011	0.01165	0.02957	0.04368	Clear cell carcinoma
rs61817552	A	G	0.227	-0.015	0.01255	-0.01466	0.05042	Clear cell carcinoma
rs61826838	C	T	0.066	0.026	0.02161	0.00207	0.05342	Clear cell carcinoma
rs61828391	A	G	0.127	-0.023	0.01549	0.06893	0.06144	Clear cell carcinoma
rs61846901	T	C	0.302	0.00042	0.01125	-0.005042	0.04305	Clear cell carcinoma
rs6185	G	C	0.279	0.025	0.01127	-0.02463	0.04765	Clear cell carcinoma
rs62104180	A	G	0.046	0.117	0.02476	-0.1216	0.1081	Clear cell carcinoma
rs62229372	T	C	0.147	0.038	0.01453	0.162	0.0671	Clear cell carcinoma
rs62316795	A	C	0.226	0.02	0.01219	0.01576	0.0511	Clear cell carcinoma
rs62342064	T	C	0.106	0.04	0.01659	-0.06147	0.06564	Clear cell carcinoma
rs62361685	C	T	0.077	0.007	0.01986	0.08961	0.08787	Clear cell carcinoma
rs62379978	G	T	0.186	0.045	0.01339	0.04626	0.05485	Clear cell carcinoma
rs62391851	A	G	0.072	-0.055	0.0196	0.1469	0.08157	Clear cell carcinoma
rs6415872	G	A	0.494	-0.007	0.00987	-0.07393	0.04116	Clear cell carcinoma
rs6434162	G	A	0.156	0.024	0.01404	0.04403	0.05382	Clear cell carcinoma
rs643428	C	T	0.402	0.026	0.01031	0.0308	0.04165	Clear cell carcinoma
rs6439371	G	A	0.363	0.028	0.01046	0.008338	0.04178	Clear cell carcinoma
rs6439713	A	C	0.333	0.029	0.01086	0.08637	0.04265	Clear cell carcinoma
rs6445624	A	G	0.137	0.025	0.01482	-0.06246	0.05873	Clear cell carcinoma
rs6484408	A	G	0.221	-0.019	0.01213	-0.1293	0.04566	Clear cell carcinoma
rs654354	A	T	0.337	-0.005	0.01012	-0.02048	0.04125	Clear cell carcinoma
rs6575806	C	A	0.247	0.034	0.01222	0.01942	0.06289	Clear cell carcinoma
rs6590889	T	C	0.315	-0.035	0.01108	0.02233	0.0424	Clear cell carcinoma
rs6621284	A	G	0.393	0.026	0.01069	0.01504	0.04506	Clear cell carcinoma
rs66508321	A	G	0.304	-0.019	0.01133	-0.001238	0.04328	Clear cell carcinoma
rs6661100	T	C	0.052	0.033	0.02332	0.01853	0.06871	Clear cell carcinoma
rs6678140	C	T	0.361	0.035	0.01065	-0.003777	0.04373	Clear cell carcinoma
rs68002803	C	T	0.263	-0.017	0.01165	0.02925	0.0435	Clear cell carcinoma
rs6803264	T	C	0.198	0.025	0.01305	-0.06367	0.04816	Clear cell carcinoma
rs6864818	T	C	0.244	0.013	0.0117	-0.001079	0.04943	Clear cell carcinoma
rs6878910	A	G	0.149	0.016	0.01416	0.08015	0.06406	Clear cell carcinoma
rs6911407	A	C	0.335	0.005	0.01123	0.002245	0.0414	Clear cell carcinoma
rs6911527	T	C	0.247	0.007	0.0112	0.06621	0.04755	Clear cell carcinoma
rs6927679	C	T	0.309	-0.024	0.01089	-0.007306	0.04485	Clear cell carcinoma
rs6931884	T	C	0.122	0.046	0.01553	0.02541	0.06003	Clear cell carcinoma
rs6933660	A	C	0.259	-0.027	0.0119	-0.01151	0.04324	Clear cell carcinoma
rs7004265	T	C	0.462	0.013	0.01029	0.06414	0.04066	Clear cell carcinoma
rs7077302	C	G	0.131	0.048	0.01531	0.0913	0.07353	Clear cell carcinoma
rs709488	C	A	0.393	0.005	0.00967	0.004474	0.04	Clear cell carcinoma
rs7108556	C	T	0.2	-0.003	0.01127	0.06208	0.04799	Clear cell carcinoma
rs7115444	T	C	0.198	0.016	0.01275	0.08797	0.04976	Clear cell carcinoma
rs7178532	G	A	0.296	-0.025	0.01138	0.02287	0.04389	Clear cell carcinoma
rs72186109	C	CACA	0.286	-0.017	0.01142	0.02476	0.04541	Clear cell carcinoma
rs7218751	G	A	0.186	-0.035	0.01307	0.0126	0.05119	Clear cell carcinoma
rs7239114	G	A	0.408	0.019	0.01038	0.06318	0.04078	Clear cell carcinoma
rs72756954	G	C	0.073	-0.062	0.01972	-0.008035	0.08333	Clear cell carcinoma
rs72842141	T	A	0.071	-0.014	0.01989	-0.06639	0.08977	Clear cell carcinoma
rs73035994	C	T	0.045	0.042	0.02511	0.1363	0.1222	Clear cell carcinoma
rs73187215	G	A	0.093	0.024	0.01761	0.0003391	0.06957	Clear cell carcinoma
rs73435048	A	G	0.075	-0.052	0.01947	-0.02276	0.08693	Clear cell carcinoma
rs7359336	G	A	0.442	0.041	0.01045	0.0367	0.04031	Clear cell carcinoma
rs73820560	C	A	0.136	0.015	0.01514	0.03075	0.0579	Clear cell carcinoma
rs7426534	G	A	0.246	0.006	0.01284	-0.009983	0.0444	Clear cell carcinoma
rs7431217	T	C	0.396	0.005	0.01056	0.0335	0.0416	Clear cell carcinoma
rs74499585	A	G	0.086	0.019	0.01816	-0.08548	0.08253	Clear cell carcinoma
rs7465046	T	C	0.275	-0.031	0.01154	0.04968	0.04626	Clear cell carcinoma
rs7516763	A	C	0.455	0.036	0.01017	0.03028	0.04003	Clear cell carcinoma
rs7542538	C	T	0.172	-0.028	0.01375	-0.02821	0.05208	Clear cell carcinoma
rs7576624	C	T	0.165	0.061	0.01381	-0.05828	0.05353	Clear cell carcinoma
rs758747	T	C	0.248	-0.029	0.01195	0.02512	0.04646	Clear cell carcinoma
rs7587651	T	C	0.389	-0.027	0.01061	-0.001751	0.04189	Clear cell carcinoma
rs7649124	G	C	0.262	-0.062	0.01159	-0.04609	0.04749	Clear cell carcinoma
rs7712046	C	T	0.324	0.016	0.01127	0.04067	0.04415	Clear cell carcinoma
rs77532868	T	C	0.042	0.082	0.02513	0.0514	0.1003	Clear cell carcinoma
rs7753896	A	G	0.322	0.038	0.01082	-0.06	0.04164	Clear cell carcinoma
rs77563037	C	CG	0.456	0.02	0.01038	-0.07455	0.04022	Clear cell carcinoma
rs7757654	T	C	0.348	-0.013	0.01052	0.09268	0.04331	Clear cell carcinoma
rs77955256	A	T	0.109	-0.034	0.01624	0.02025	0.06609	Clear cell carcinoma
rs7826872	T	C	0.429	0.03	0.01032	0.06125	0.04147	Clear cell carcinoma
rs78472503	G	A	0.178	-0.028	0.0135	-0.04382	0.05596	Clear cell carcinoma
rs7849973	G	C	0.342	-0.002	0.00991	-0.02923	0.0427	Clear cell carcinoma
rs7852169	G	C	0.084	0.086	0.01844	-0.03084	0.07269	Clear cell carcinoma
rs7853970	T	C	0.49	0.043	0.01019	0.03677	0.0405	Clear cell carcinoma
rs78928932	C	T	0.078	0.035	0.01957	-0.005321	0.09155	Clear cell carcinoma
rs7907759	G	A	0.499	-0.033	0.01045	0.07106	0.04088	Clear cell carcinoma
rs79084266	G	C	0.124	0.036	0.01547	-0.1174	0.07761	Clear cell carcinoma
rs7912468	C	T	0.412	0.004	0.01187	0.02827	0.04126	Clear cell carcinoma
rs79541760	T	A	0.177	-0.053	0.0134	-0.06001	0.05401	Clear cell carcinoma
rs80170948	G	T	0.033	0.07	0.02889	0.156	0.1168	Clear cell carcinoma
rs8040272	G	A	0.141	-0.041	0.01457	0.007871	0.06055	Clear cell carcinoma
rs8051833	A	G	0.381	-0.012	0.01076	0.01649	0.04363	Clear cell carcinoma
rs813301	C	T	0.419	-0.003	0.00908	-0.02453	0.04141	Clear cell carcinoma
rs8136272	T	A	0.239	-0.032	0.01207	0.09757	0.04524	Clear cell carcinoma
rs842567	C	A	0.167	0.008	0.01459	0.02937	0.05125	Clear cell carcinoma
rs852061	A	C	0.359	-0.029	0.01075	0.04355	0.04146	Clear cell carcinoma
rs913588	A	G	0.481	-0.037	0.01031	-0.002287	0.04015	Clear cell carcinoma
rs9330454	A	G	0.435	-0.023	0.01016	-0.0009589	0.04351	Clear cell carcinoma
rs9349203	G	A	0.446	0.03	0.01037	-0.005388	0.03998	Clear cell carcinoma
rs9382676	C	T	0.209	-0.009	0.0127	-0.03	0.04933	Clear cell carcinoma
rs9403051	G	A	0.399	-0.054	0.01044	0.02503	0.04031	Clear cell carcinoma
rs941520	A	C	0.487	-0.012	0.01014	0.02403	0.04179	Clear cell carcinoma
rs953230	G	A	0.332	-0.06	0.01097	0.07604	0.04344	Clear cell carcinoma
rs9548873	C	T	0.308	0.034	0.01119	-0.02348	0.04245	Clear cell carcinoma
rs9568123	G	A	0.133	0.029	0.01528	0.1027	0.05474	Clear cell carcinoma
rs9614460	G	T	0.295	0.02	0.01099	0.01404	0.04295	Clear cell carcinoma
rs9635759	A	G	0.341	0.059	0.01087	0.03395	0.04323	Clear cell carcinoma
rs9647570	G	T	0.141	0.028	0.01464	-0.03801	0.05865	Clear cell carcinoma
rs975642	T	C	0.466	-0.012	0.01028	-0.05311	0.04039	Clear cell carcinoma
rs9758500	A	G	0.385	-0.037	0.01051	0.01995	0.04105	Clear cell carcinoma
rs9834893	G	C	0.064	0.024	0.02094	0.06213	0.07638	Clear cell carcinoma
rs9867904	C	G	0.38	-0.018	0.0106	-0.0213	0.04199	Clear cell carcinoma
rs9972653	T	G	0.411	-0.053	0.01041	0.06585	0.04041	Clear cell carcinoma
rs999885	G	A	0.491	-0.018	0.00997	-0.05337	0.04016	Clear cell carcinoma
rs10094506	T	C	0.272	-0.031	0.0114	-0.04139	0.03179	Endometrioid carcinoma
rs10136330	T	C	0.038	-0.028	0.02714	-0.06686	0.07711	Endometrioid carcinoma
rs10138913	T	C	0.323	0.029	0.01094	0.04675	0.03077	Endometrioid carcinoma
rs10143972	C	T	0.194	0.027	0.01281	0.04942	0.03611	Endometrioid carcinoma
rs10145469	A	C	0.059	-0.033	0.02204	0.06028	0.07286	Endometrioid carcinoma
rs10153031	T	G	0.364	0.055	0.01072	-0.01737	0.02914	Endometrioid carcinoma
rs10156597	T	A	0.262	-0.082	0.01171	0.04101	0.03048	Endometrioid carcinoma
rs10175423	T	C	0.267	-0.002	0.01083	0.03116	0.03155	Endometrioid carcinoma
rs10205969	T	C	0.124	-0.01	0.01652	-0.1094	0.04193	Endometrioid carcinoma
rs10237306	T	G	0.4	0.012	0.01015	-0.01862	0.03047	Endometrioid carcinoma
rs1023955	T	G	0.403	-0.023	0.01064	0.03539	0.02945	Endometrioid carcinoma
rs10268051	C	A	0.221	-0.034	0.01231	0.03257	0.03393	Endometrioid carcinoma
rs1032682	T	C	0.467	0.016	0.01035	0.02747	0.02922	Endometrioid carcinoma
rs10400136	G	A	0.45	0.025	0.01048	0.02605	0.02905	Endometrioid carcinoma
rs10422323	A	G	0.147	0.03	0.01462	0.01562	0.04498	Endometrioid carcinoma
rs10521021	G	T	0.306	-0.00034	0.01114	-0.01327	0.03075	Endometrioid carcinoma
rs10617761	C	CAG	0.087	0.011	0.01809	0.005667	0.03935	Endometrioid carcinoma
rs10750766	C	A	0.318	0.00045	0.01107	-0.008299	0.03164	Endometrioid carcinoma
rs10782777	G	A	0.39	0.005	0.01099	-0.01679	0.0311	Endometrioid carcinoma
rs1079866	G	C	0.148	0.07	0.01454	-0.02177	0.04186	Endometrioid carcinoma
rs10832021	G	A	0.275	0.031	0.01147	-0.001995	0.03132	Endometrioid carcinoma
rs10906395	C	T	0.448	0.016	0.01008	-0.0278	0.02964	Endometrioid carcinoma
rs10931831	T	C	0.353	-0.025	0.01094	-0.01149	0.03007	Endometrioid carcinoma
rs10933	T	C	0.46	-0.008	0.00986	-0.00541	0.02887	Endometrioid carcinoma
rs10934420	C	T	0.458	0.035	0.01018	0.03472	0.02836	Endometrioid carcinoma
rs10959016	A	G	0.19	-0.003	0.01502	0.04779	0.03676	Endometrioid carcinoma
rs10959552	G	A	0.148	0.012	0.01388	0.01861	0.04513	Endometrioid carcinoma
rs10978641	T	A	0.252	0.034	0.01188	0.03469	0.03407	Endometrioid carcinoma
rs10992769	G	C	0.319	-0.019	0.01071	0.01828	0.03187	Endometrioid carcinoma
rs11031040	G	T	0.172	0.026	0.01361	-0.1117	0.04022	Endometrioid carcinoma
rs11079810	T	C	0.114	0.017	0.01592	-0.09467	0.04815	Endometrioid carcinoma
rs111558392	T	C	0.154	-0.042	0.01432	-0.03417	0.041	Endometrioid carcinoma
rs111567162	A	T	0.154	0.089	0.01424	-0.001547	0.03813	Endometrioid carcinoma
rs11165924	G	A	0.316	-0.015	0.01113	-0.0331	0.03073	Endometrioid carcinoma
rs11209331	C	T	0.445	0.001	0.01118	0.006529	0.0292	Endometrioid carcinoma
rs11209943	A	G	0.422	0.029	0.0104	-0.05188	0.02969	Endometrioid carcinoma
rs11210871	C	G	0.272	0.021	0.01171	0.01511	0.03235	Endometrioid carcinoma
rs11240695	A	C	0.238	-0.025	0.01227	0.00352	0.03316	Endometrioid carcinoma
rs112752732	C	G	0.044	0.063	0.02555	-0.09055	0.07584	Endometrioid carcinoma
rs112991346	C	T	0.106	0.06	0.0168	0.001714	0.04054	Endometrioid carcinoma
rs113388806	T	A	0.063	0.06	0.02122	0.06537	0.0771	Endometrioid carcinoma
rs11349289	C	CA	0.32	-0.018	0.01103	-0.01275	0.02995	Endometrioid carcinoma
rs113557523	T	C	0.073	-0.024	0.01938	0.0595	0.05061	Endometrioid carcinoma
rs11357467	TA	T	0.437	0.027	0.01027	0.002738	0.03004	Endometrioid carcinoma
rs11461653	GC	G	0.448	-0.014	0.01007	-0.02274	0.02949	Endometrioid carcinoma
rs115260227	G	A	0.007	0.174	0.06319	-0.105	0.1608	Endometrioid carcinoma
rs11534296	A	G	0.209	-0.008	0.01202	0.02586	0.03214	Endometrioid carcinoma
rs115435316	A	G	0.04	0.072	0.02663	0.08424	0.07772	Endometrioid carcinoma
rs11556924	T	C	0.341	0.019	0.01103	0.05314	0.03187	Endometrioid carcinoma
rs11606190	A	G	0.141	0.022	0.01515	0.06701	0.04305	Endometrioid carcinoma
rs11619721	T	G	0.115	-0.031	0.01634	0.02278	0.05689	Endometrioid carcinoma
rs11668587	G	A	0.336	0.013	0.01103	-0.02906	0.03114	Endometrioid carcinoma
rs11711674	C	T	0.395	-0.012	0.01014	0.03945	0.02882	Endometrioid carcinoma
rs117143374	C	T	0.102	0.029	0.01664	0.1131	0.04284	Endometrioid carcinoma
rs1172955	T	A	0.265	0.019	0.01184	-0.004114	0.03265	Endometrioid carcinoma
rs117530880	G	T	0.026	0.065	0.03217	-0.06307	0.09058	Endometrioid carcinoma
rs11756746	A	G	0.219	0.037	0.01227	-0.02983	0.03416	Endometrioid carcinoma
rs11767400	A	C	0.273	0.026	0.01141	-0.0118	0.03123	Endometrioid carcinoma
rs11786868	G	C	0.157	-0.018	0.01396	0.01314	0.03839	Endometrioid carcinoma
rs11792861	C	A	0.277	-0.026	0.01144	-0.01129	0.03159	Endometrioid carcinoma
rs11852771	A	G	0.427	0.015	0.0105	0.02095	0.03002	Endometrioid carcinoma
rs11873906	G	A	0.339	0.041	0.01081	0.01187	0.03193	Endometrioid carcinoma
rs12040029	T	C	0.107	-0.016	0.01715	-0.06868	0.04862	Endometrioid carcinoma
rs12125335	C	T	0.133	0.044	0.01502	-0.02618	0.04146	Endometrioid carcinoma
rs12200565	T	C	0.471	0.015	0.01055	-0.008456	0.02872	Endometrioid carcinoma
rs12460047	A	G	0.266	-0.017	0.01176	0.0277	0.03201	Endometrioid carcinoma
rs12467441	C	T	0.112	0.015	0.01635	0.04027	0.04344	Endometrioid carcinoma
rs12559521	C	T	0.179	-0.02	0.01369	0.01927	0.03845	Endometrioid carcinoma
rs12571664	C	T	0.198	-0.014	0.01299	0.03949	0.03597	Endometrioid carcinoma
rs12603280	A	G	0.267	-0.034	0.01166	-0.03538	0.03443	Endometrioid carcinoma
rs12663002	T	C	0.19	0.045	0.0131	-0.07909	0.04419	Endometrioid carcinoma
rs12707076	C	G	0.401	0.021	0.01062	-0.06207	0.02992	Endometrioid carcinoma
rs12894936	T	C	0.278	-0.041	0.01152	0.07007	0.03164	Endometrioid carcinoma
rs12915845	T	C	0.392	-0.03	0.01041	0.03627	0.02888	Endometrioid carcinoma
rs12937034	G	A	0.405	0.024	0.01044	-0.01608	0.0302	Endometrioid carcinoma
rs13023912	G	A	0.396	0.049	0.01063	-0.02275	0.03045	Endometrioid carcinoma
rs13043968	A	C	0.094	-0.057	0.01739	0.03922	0.04578	Endometrioid carcinoma
rs13120031	T	C	0.344	0.008	0.01035	0.03118	0.03048	Endometrioid carcinoma
rs13173441	C	T	0.143	-0.017	0.01483	0.00806	0.04451	Endometrioid carcinoma
rs13199764	C	T	0.238	-0.017	0.01215	-0.01533	0.03468	Endometrioid carcinoma
rs13233916	G	C	0.068	-0.017	0.02036	0.06756	0.0528	Endometrioid carcinoma
rs13278754	C	G	0.32	-0.016	0.01099	0.008548	0.03227	Endometrioid carcinoma
rs13283567	T	C	0.162	-0.022	0.01392	-0.05539	0.04166	Endometrioid carcinoma
rs1329767	A	C	0.353	-0.009	0.0113	0.001929	0.03016	Endometrioid carcinoma
rs13322435	G	A	0.335	-0.022	0.01103	-0.0398	0.03026	Endometrioid carcinoma
rs138546321	TTA	T	0.127	0.021	0.01531	0.1344	0.04493	Endometrioid carcinoma
rs1414186	T	G	0.187	-0.045	0.0133	0.04947	0.03476	Endometrioid carcinoma
rs142058842	G	C	0.167	0.064	0.0139	-0.04198	0.03817	Endometrioid carcinoma
rs1428120	G	T	0.396	-0.018	0.01027	0.02986	0.02907	Endometrioid carcinoma
rs143461173	G	A	0.131	-0.009	0.01613	-0.02071	0.0374	Endometrioid carcinoma
rs1435753	C	T	0.342	0.01	0.011	0.02509	0.02984	Endometrioid carcinoma
rs1449543	T	C	0.463	0.018	0.01003	-0.007986	0.02882	Endometrioid carcinoma
rs145438026	T	C	0.079	-0.058	0.01922	-0.02404	0.06155	Endometrioid carcinoma
rs1470750	G	C	0.403	0.013	0.01042	-0.07354	0.0299	Endometrioid carcinoma
rs148395841	G	GT	0.455	-0.041	0.01042	0.008252	0.03279	Endometrioid carcinoma
rs148825694	T	TATC	0.026	0.072	0.03237	0.07311	0.0689	Endometrioid carcinoma
rs149226155	A	G	0.372	-0.002	0.01311	0.05607	0.02977	Endometrioid carcinoma
rs1512238	A	G	0.439	-0.05	0.01032	0.07196	0.02877	Endometrioid carcinoma
rs151680	C	T	0.422	-0.032	0.01045	0.05591	0.02866	Endometrioid carcinoma
rs1535252	T	C	0.435	-0.005	0.01129	-0.01506	0.02889	Endometrioid carcinoma
rs153793	G	A	0.397	0.02	0.01071	-0.04429	0.02884	Endometrioid carcinoma
rs1539310	G	A	0.223	-0.029	0.01262	0.01156	0.03385	Endometrioid carcinoma
rs1566385	G	A	0.045	-0.017	0.02528	0.02707	0.06241	Endometrioid carcinoma
rs15671	A	C	0.386	-0.015	0.01058	0.02495	0.02871	Endometrioid carcinoma
rs1571536	T	C	0.48	0.023	0.01046	-0.02075	0.02853	Endometrioid carcinoma
rs157877	A	G	0.135	-0.057	0.01504	-0.04089	0.04422	Endometrioid carcinoma
rs1601615	T	C	0.391	-0.022	0.01068	-0.03194	0.02939	Endometrioid carcinoma
rs16841867	G	C	0.116	-0.034	0.0159	0.06905	0.04455	Endometrioid carcinoma
rs169080	T	C	0.396	-0.005	0.01066	-0.02069	0.03033	Endometrioid carcinoma
rs16917237	T	G	0.161	0.063	0.01396	0.03118	0.03507	Endometrioid carcinoma
rs16918378	C	T	0.125	-0.041	0.01563	0.008604	0.04497	Endometrioid carcinoma
rs16937956	G	A	0.324	0.036	0.01081	-0.02626	0.02979	Endometrioid carcinoma
rs17035311	C	A	0.126	-0.026	0.0151	-0.1118	0.04094	Endometrioid carcinoma
rs1704528	C	T	0.367	0.046	0.01063	0.003438	0.03	Endometrioid carcinoma
rs17085593	G	C	0.341	-0.009	0.01124	0.001665	0.03149	Endometrioid carcinoma
rs17171852	C	A	0.228	0.04	0.01235	-0.04342	0.03648	Endometrioid carcinoma
rs17390720	G	C	0.232	-0.033	0.01228	-0.03229	0.03351	Endometrioid carcinoma
rs17563472	C	T	0.018	0.075	0.03834	-0.02135	0.08388	Endometrioid carcinoma
rs17564430	G	T	0.318	0.027	0.01097	0.03226	0.0334	Endometrioid carcinoma
rs1815811	G	A	0.459	0.006	0.00958	0.01351	0.02901	Endometrioid carcinoma
rs184033703	A	G	0.05	-0.06	0.02335	0.05425	0.06239	Endometrioid carcinoma
rs184950120	T	C	0.003	-0.265	0.10298	0.3852	0.3414	Endometrioid carcinoma
rs187760798	C	T	0.118	-0.013	0.01572	0.03464	0.04876	Endometrioid carcinoma
rs1885740	A	G	0.296	-0.043	0.01123	-0.005572	0.03392	Endometrioid carcinoma
rs1925047	A	C	0.38	-0.013	0.01028	0.02033	0.03077	Endometrioid carcinoma
rs1971554	T	C	0.264	0.034	0.01162	-0.06097	0.03321	Endometrioid carcinoma
rs1984870	G	T	0.488	-0.026	0.01017	-0.02978	0.02889	Endometrioid carcinoma
rs1989318	G	A	0.452	0.022	0.01074	-0.02896	0.03307	Endometrioid carcinoma
rs2066323	G	A	0.395	0.024	0.01047	0.06515	0.02899	Endometrioid carcinoma
rs2108753	C	T	0.423	-0.025	0.01054	-0.02019	0.02918	Endometrioid carcinoma
rs222440	T	C	0.162	-0.002	0.01303	0.03038	0.03822	Endometrioid carcinoma
rs2267812	C	A	0.205	-0.018	0.01255	0.02117	0.03494	Endometrioid carcinoma
rs2271758	T	G	0.423	-0.017	0.01064	-0.00355	0.02891	Endometrioid carcinoma
rs2295094	A	G	0.151	0.04	0.01433	-0.01882	0.03977	Endometrioid carcinoma
rs2300922	T	C	0.407	0.036	0.01042	-0.004069	0.02933	Endometrioid carcinoma
rs2308069	C	CTG	0.286	0.04	0.01126	-0.05336	0.03369	Endometrioid carcinoma
rs2312205	G	A	0.223	-0.003	0.01291	0.0007042	0.03772	Endometrioid carcinoma
rs2343507	C	A	0.394	-0.011	0.01076	0.001422	0.03019	Endometrioid carcinoma
rs2378100	C	T	0.439	-0.007	0.00984	0.04163	0.02891	Endometrioid carcinoma
rs2441873	T	G	0.437	0.012	0.01071	-0.03059	0.02932	Endometrioid carcinoma
rs2461794	A	G	0.167	0.024	0.01435	0.05808	0.03183	Endometrioid carcinoma
rs247520	C	T	0.23	-0.029	0.01246	-0.008918	0.03405	Endometrioid carcinoma
rs2548458	C	T	0.371	-0.009	0.01033	-0.06534	0.02884	Endometrioid carcinoma
rs2558101	G	A	0.369	0.018	0.01094	-0.07209	0.03268	Endometrioid carcinoma
rs256350	C	T	0.263	0.02	0.01162	0.01277	0.03223	Endometrioid carcinoma
rs2604265	A	G	0.301	0.016	0.01133	-0.0211	0.03287	Endometrioid carcinoma
rs2659007	A	G	0.454	-0.024	0.01048	0.05476	0.02953	Endometrioid carcinoma
rs2661339	T	G	0.062	0.07	0.02139	-0.04394	0.06558	Endometrioid carcinoma
rs2679894	A	G	0.427	0.045	0.01057	-0.01722	0.03219	Endometrioid carcinoma
rs2688326	C	T	0.345	0.046	0.0109	-0.01753	0.0313	Endometrioid carcinoma
rs2723065	G	A	0.407	0.009	0.01099	-0.02444	0.0298	Endometrioid carcinoma
rs2724961	T	C	0.482	-0.032	0.01032	-0.004931	0.02863	Endometrioid carcinoma
rs2770957	G	C	0.224	-0.019	0.01299	0.002773	0.0356	Endometrioid carcinoma
rs2780243	C	T	0.416	0.018	0.01032	-0.01822	0.02922	Endometrioid carcinoma
rs28757192	T	C	0.017	-0.002	0.03984	0.01031	0.08039	Endometrioid carcinoma
rs2885287	A	G	0.19	0.033	0.01312	-0.01398	0.03701	Endometrioid carcinoma
rs2889128	A	C	0.487	0.02	0.01046	-0.03649	0.02882	Endometrioid carcinoma
rs2916578	G	A	0.44	0.006	0.01082	-0.01186	0.02922	Endometrioid carcinoma
rs29941	A	G	0.309	0.033	0.01106	0.0008099	0.03055	Endometrioid carcinoma
rs3113862	G	A	0.366	0.025	0.01048	0.006947	0.02916	Endometrioid carcinoma
rs34371367	A	AT	0.474	-0.015	0.01035	-0.0166	0.03037	Endometrioid carcinoma
rs34437050	A	G	0.016	0.219	0.04092	-0.05007	0.1567	Endometrioid carcinoma
rs34513772	C	T	0.319	-0.027	0.01097	-0.01991	0.03206	Endometrioid carcinoma
rs34646499	CG	C	0.148	0.022	0.01435	-0.04135	0.04132	Endometrioid carcinoma
rs35035068	A	AT	0.428	-0.022	0.01022	0.01203	0.02937	Endometrioid carcinoma
rs35334917	C	CAT	0.237	-0.034	0.01196	0.08218	0.03494	Endometrioid carcinoma
rs35436838	G	T	0.033	0.052	0.02842	-0.02494	0.07968	Endometrioid carcinoma
rs35485457	T	G	0.286	-0.022	0.01158	-0.02567	0.03123	Endometrioid carcinoma
rs35510813	TA	T	0.284	0.039	0.01122	-0.05956	0.03219	Endometrioid carcinoma
rs35935052	T	G	0.159	0.037	0.01385	0.02425	0.04069	Endometrioid carcinoma
rs360495	A	T	0.074	0.026	0.01987	-0.03636	0.05142	Endometrioid carcinoma
rs36068064	T	C	0.327	0.024	0.01096	-0.00148	0.03333	Endometrioid carcinoma
rs36093651	T	C	0.235	0.036	0.01224	0.04166	0.03467	Endometrioid carcinoma
rs3733632	G	A	0.161	0.065	0.01396	0.012	0.03924	Endometrioid carcinoma
rs3743266	C	T	0.29	-0.028	0.01145	0.0257	0.03072	Endometrioid carcinoma
rs3746619	A	C	0.073	0.023	0.01957	-0.009218	0.05185	Endometrioid carcinoma
rs3782120	A	G	0.217	0.044	0.01245	0.002471	0.03306	Endometrioid carcinoma
rs3809624	C	T	0.379	0.007	0.00992	-0.04521	0.03251	Endometrioid carcinoma
rs3815212	C	T	0.215	-0.038	0.01242	-0.07839	0.03478	Endometrioid carcinoma
rs395962	T	G	0.333	0.108	0.01092	0.01616	0.03062	Endometrioid carcinoma
rs4303811	A	G	0.156	-0.006	0.01451	-0.04865	0.04475	Endometrioid carcinoma
rs4327718	G	A	0.203	0.033	0.01299	0.07286	0.03833	Endometrioid carcinoma
rs4340786	T	A	0.267	-0.004	0.01059	-0.04722	0.03291	Endometrioid carcinoma
rs4359170	T	A	0.32	-0.021	0.01072	-0.02942	0.03094	Endometrioid carcinoma
rs437836	T	C	0.195	0.011	0.0132	0.04482	0.03894	Endometrioid carcinoma
rs4402316	C	G	0.245	0.036	0.01177	0.03084	0.03252	Endometrioid carcinoma
rs443252	T	C	0.077	0.003	0.01709	-0.1671	0.07151	Endometrioid carcinoma
rs4448948	T	A	0.101	0.038	0.01705	-0.008661	0.05691	Endometrioid carcinoma
rs446745	T	C	0.258	-0.011	0.01177	0.007563	0.03406	Endometrioid carcinoma
rs4487799	A	T	0.237	0.028	0.01227	0.02095	0.03154	Endometrioid carcinoma
rs4561063	T	G	0.455	0.028	0.01026	-0.06948	0.02913	Endometrioid carcinoma
rs4576738	G	A	0.478	-0.034	0.01029	-0.01825	0.02938	Endometrioid carcinoma
rs4588499	G	A	0.491	0.019	0.01007	-0.01674	0.02935	Endometrioid carcinoma
rs467379	T	C	0.282	0.019	0.01147	0.02766	0.03129	Endometrioid carcinoma
rs4701140	G	A	0.493	-0.006	0.01024	0.01727	0.03002	Endometrioid carcinoma
rs4746113	A	G	0.266	-0.029	0.01164	-0.009473	0.03166	Endometrioid carcinoma
rs4751614	T	A	0.23	-0.021	0.0121	-0.003388	0.0343	Endometrioid carcinoma
rs4778356	G	A	0.127	-0.059	0.0154	0.05206	0.04351	Endometrioid carcinoma
rs4801809	T	C	0.093	-0.069	0.01761	0.01501	0.05097	Endometrioid carcinoma
rs4804025	G	A	0.297	0.027	0.01112	0.04486	0.03121	Endometrioid carcinoma
rs4804117	G	T	0.497	-0.031	0.01048	0.04738	0.02856	Endometrioid carcinoma
rs4813429	C	T	0.175	-0.031	0.01371	0.04002	0.03879	Endometrioid carcinoma
rs4836984	T	C	0.49	0.029	0.01022	0.0539	0.02857	Endometrioid carcinoma
rs484353	G	A	0.459	-0.019	0.01037	0.01303	0.02955	Endometrioid carcinoma
rs4875424	T	C	0.369	-0.045	0.01061	-0.02583	0.02997	Endometrioid carcinoma
rs4877387	T	C	0.298	0.023	0.01131	-0.04994	0.03329	Endometrioid carcinoma
rs4886140	A	G	0.335	0.002	0.0092	0.0323	0.03049	Endometrioid carcinoma
rs4945266	G	A	0.151	0.049	0.01418	0.02396	0.0385	Endometrioid carcinoma
rs4951261	C	A	0.492	-0.029	0.01041	0.03043	0.0294	Endometrioid carcinoma
rs4970598	C	T	0.025	-0.045	0.03347	-0.04751	0.08325	Endometrioid carcinoma
rs4976623	C	G	0.192	0.023	0.01282	-0.04263	0.03711	Endometrioid carcinoma
rs506589	C	T	0.201	-0.035	0.01281	0.04977	0.03618	Endometrioid carcinoma
rs552491	G	A	0.407	0.012	0.01039	0.02147	0.02977	Endometrioid carcinoma
rs55680968	G	A	0.067	0.033	0.02066	0.08957	0.05459	Endometrioid carcinoma
rs55784701	T	C	0.201	0.04	0.01271	0.01896	0.03441	Endometrioid carcinoma
rs55840812	CT	C	0.239	0.017	0.01224	-0.04329	0.03661	Endometrioid carcinoma
rs56367141	A	C	0.139	-0.023	0.01527	0.03489	0.04314	Endometrioid carcinoma
rs56409371	G	A	0.209	0.032	0.01242	0.04621	0.03658	Endometrioid carcinoma
rs56927240	T	C	0.181	-0.053	0.01336	0.006375	0.03492	Endometrioid carcinoma
rs5742915	C	T	0.466	0.005	0.01037	-0.0296	0.02838	Endometrioid carcinoma
rs5753377	A	G	0.228	-0.014	0.01255	0.03193	0.03206	Endometrioid carcinoma
rs5785580	AT	A	0.448	0.002	0.01217	-0.07325	0.02872	Endometrioid carcinoma
rs582780	G	A	0.447	-0.028	0.01031	0.02841	0.03078	Endometrioid carcinoma
rs58989029	GA	G	0.492	-0.018	0.01008	-0.02533	0.02904	Endometrioid carcinoma
rs5920843	G	A	0.352	-0.01	0.01097	0.02808	0.03377	Endometrioid carcinoma
rs59246405	T	C	0.414	0.012	0.0106	-0.04434	0.02976	Endometrioid carcinoma
rs59543819	C	T	0.289	0.011	0.01165	-0.0599	0.03145	Endometrioid carcinoma
rs61817552	A	G	0.227	-0.015	0.01255	0.02255	0.0358	Endometrioid carcinoma
rs61826838	C	T	0.066	0.026	0.02161	-0.01006	0.03804	Endometrioid carcinoma
rs61828391	A	G	0.127	-0.023	0.01549	0.008921	0.04423	Endometrioid carcinoma
rs61846901	T	C	0.302	0.00042	0.01125	-0.02062	0.03086	Endometrioid carcinoma
rs6185	G	C	0.279	0.025	0.01127	-0.04692	0.0342	Endometrioid carcinoma
rs62104180	A	G	0.046	0.117	0.02476	-0.08555	0.07718	Endometrioid carcinoma
rs62229372	T	C	0.147	0.038	0.01453	0.04035	0.04873	Endometrioid carcinoma
rs62316795	A	C	0.226	0.02	0.01219	-0.006701	0.03684	Endometrioid carcinoma
rs62342064	T	C	0.106	0.04	0.01659	-0.02095	0.04673	Endometrioid carcinoma
rs62361685	C	T	0.077	0.007	0.01986	-0.04451	0.06532	Endometrioid carcinoma
rs62379978	G	T	0.186	0.045	0.01339	0.02148	0.03915	Endometrioid carcinoma
rs62391851	A	G	0.072	-0.055	0.0196	0.03869	0.06001	Endometrioid carcinoma
rs6415872	G	A	0.494	-0.007	0.00987	-0.002003	0.02951	Endometrioid carcinoma
rs6434162	G	A	0.156	0.024	0.01404	0.00949	0.03885	Endometrioid carcinoma
rs643428	C	T	0.402	0.026	0.01031	-0.005408	0.02986	Endometrioid carcinoma
rs6439371	G	A	0.363	0.028	0.01046	0.00931	0.02987	Endometrioid carcinoma
rs6439713	A	C	0.333	0.029	0.01086	-0.01581	0.03087	Endometrioid carcinoma
rs6445624	A	G	0.137	0.025	0.01482	0.01457	0.04141	Endometrioid carcinoma
rs6484408	A	G	0.221	-0.019	0.01213	-0.0556	0.03229	Endometrioid carcinoma
rs654354	A	T	0.337	-0.005	0.01012	-0.0147	0.02949	Endometrioid carcinoma
rs6575806	C	A	0.247	0.034	0.01222	0.05157	0.04479	Endometrioid carcinoma
rs6590889	T	C	0.315	-0.035	0.01108	0.01191	0.03029	Endometrioid carcinoma
rs6621284	A	G	0.393	0.026	0.01069	-0.01984	0.03314	Endometrioid carcinoma
rs66508321	A	G	0.304	-0.019	0.01133	0.01167	0.03104	Endometrioid carcinoma
rs6661100	T	C	0.052	0.033	0.02332	0.02309	0.04872	Endometrioid carcinoma
rs6678140	C	T	0.361	0.035	0.01065	0.0677	0.03131	Endometrioid carcinoma
rs68002803	C	T	0.263	-0.017	0.01165	0.02111	0.03115	Endometrioid carcinoma
rs6803264	T	C	0.198	0.025	0.01305	-0.0579	0.03441	Endometrioid carcinoma
rs6864818	T	C	0.244	0.013	0.0117	0.04251	0.03499	Endometrioid carcinoma
rs6878910	A	G	0.149	0.016	0.01416	-0.02171	0.04691	Endometrioid carcinoma
rs6911407	A	C	0.335	0.005	0.01123	0.02556	0.0295	Endometrioid carcinoma
rs6911527	T	C	0.247	0.007	0.0112	-0.006145	0.03447	Endometrioid carcinoma
rs6927679	C	T	0.309	-0.024	0.01089	-0.05775	0.0323	Endometrioid carcinoma
rs6931884	T	C	0.122	0.046	0.01553	0.01201	0.0434	Endometrioid carcinoma
rs6933660	A	C	0.259	-0.027	0.0119	0.05344	0.03055	Endometrioid carcinoma
rs7004265	T	C	0.462	0.013	0.01029	0.03075	0.02916	Endometrioid carcinoma
rs7077302	C	G	0.131	0.048	0.01531	0.02595	0.05391	Endometrioid carcinoma
rs709488	C	A	0.393	0.005	0.00967	0.05498	0.02856	Endometrioid carcinoma
rs7108556	C	T	0.2	-0.003	0.01127	-0.007173	0.03472	Endometrioid carcinoma
rs7115444	T	C	0.198	0.016	0.01275	0.002032	0.03613	Endometrioid carcinoma
rs7178532	G	A	0.296	-0.025	0.01138	0.02714	0.0314	Endometrioid carcinoma
rs72186109	C	CACA	0.286	-0.017	0.01142	0.04978	0.03223	Endometrioid carcinoma
rs7218751	G	A	0.186	-0.035	0.01307	0.03505	0.03651	Endometrioid carcinoma
rs7239114	G	A	0.408	0.019	0.01038	0.01925	0.02938	Endometrioid carcinoma
rs72756954	G	C	0.073	-0.062	0.01972	-0.0276	0.05993	Endometrioid carcinoma
rs72842141	T	A	0.071	-0.014	0.01989	-0.1468	0.06622	Endometrioid carcinoma
rs73035994	C	T	0.045	0.042	0.02511	0.07595	0.08796	Endometrioid carcinoma
rs73187215	G	A	0.093	0.024	0.01761	0.02001	0.04935	Endometrioid carcinoma
rs73435048	A	G	0.075	-0.052	0.01947	0.05514	0.06049	Endometrioid carcinoma
rs7359336	G	A	0.442	0.041	0.01045	-0.007682	0.02888	Endometrioid carcinoma
rs73820560	C	A	0.136	0.015	0.01514	0.06628	0.04113	Endometrioid carcinoma
rs7426534	G	A	0.246	0.006	0.01284	-0.008112	0.03183	Endometrioid carcinoma
rs7431217	T	C	0.396	0.005	0.01056	0.027	0.02983	Endometrioid carcinoma
rs74499585	A	G	0.086	0.019	0.01816	-0.05887	0.05881	Endometrioid carcinoma
rs7465046	T	C	0.275	-0.031	0.01154	0.006447	0.03321	Endometrioid carcinoma
rs7516763	A	C	0.455	0.036	0.01017	-0.005837	0.02864	Endometrioid carcinoma
rs7542538	C	T	0.172	-0.028	0.01375	-0.02171	0.03712	Endometrioid carcinoma
rs7576624	C	T	0.165	0.061	0.01381	-0.04259	0.03812	Endometrioid carcinoma
rs758747	T	C	0.248	-0.029	0.01195	0.06191	0.03296	Endometrioid carcinoma
rs7587651	T	C	0.389	-0.027	0.01061	0.01229	0.03002	Endometrioid carcinoma
rs7649124	G	C	0.262	-0.062	0.01159	0.01764	0.03359	Endometrioid carcinoma
rs7712046	C	T	0.324	0.016	0.01127	0.01591	0.03167	Endometrioid carcinoma
rs77532868	T	C	0.042	0.082	0.02513	0.01285	0.07363	Endometrioid carcinoma
rs7753896	A	G	0.322	0.038	0.01082	-0.004803	0.02968	Endometrioid carcinoma
rs77563037	C	CG	0.456	0.02	0.01038	0.008398	0.02869	Endometrioid carcinoma
rs7757654	T	C	0.348	-0.013	0.01052	0.03388	0.03124	Endometrioid carcinoma
rs77955256	A	T	0.109	-0.034	0.01624	0.0151	0.04732	Endometrioid carcinoma
rs7826872	T	C	0.429	0.03	0.01032	0.01999	0.02986	Endometrioid carcinoma
rs78472503	G	A	0.178	-0.028	0.0135	-0.003583	0.0404	Endometrioid carcinoma
rs7849973	G	C	0.342	-0.002	0.00991	-0.02606	0.03052	Endometrioid carcinoma
rs7852169	G	C	0.084	0.086	0.01844	-0.01042	0.05183	Endometrioid carcinoma
rs7853970	T	C	0.49	0.043	0.01019	-0.02881	0.02908	Endometrioid carcinoma
rs78928932	C	T	0.078	0.035	0.01957	-0.02187	0.06593	Endometrioid carcinoma
rs7907759	G	A	0.499	-0.033	0.01045	0.003161	0.02927	Endometrioid carcinoma
rs79084266	G	C	0.124	0.036	0.01547	0.0755	0.05352	Endometrioid carcinoma
rs7912468	C	T	0.412	0.004	0.01187	-0.0109	0.02974	Endometrioid carcinoma
rs79541760	T	A	0.177	-0.053	0.0134	0.09118	0.03734	Endometrioid carcinoma
rs80170948	G	T	0.033	0.07	0.02889	-0.008913	0.08797	Endometrioid carcinoma
rs8040272	G	A	0.141	-0.041	0.01457	-0.01354	0.04364	Endometrioid carcinoma
rs8051833	A	G	0.381	-0.012	0.01076	0.06699	0.03139	Endometrioid carcinoma
rs813301	C	T	0.419	-0.003	0.00908	0.0007055	0.02964	Endometrioid carcinoma
rs8136272	T	A	0.239	-0.032	0.01207	0.02299	0.03274	Endometrioid carcinoma
rs842567	C	A	0.167	0.008	0.01459	-0.04072	0.03727	Endometrioid carcinoma
rs852061	A	C	0.359	-0.029	0.01075	-0.01987	0.0298	Endometrioid carcinoma
rs913588	A	G	0.481	-0.037	0.01031	0.03428	0.02876	Endometrioid carcinoma
rs9330454	A	G	0.435	-0.023	0.01016	-0.03304	0.03145	Endometrioid carcinoma
rs9349203	G	A	0.446	0.03	0.01037	0.002588	0.02858	Endometrioid carcinoma
rs9382676	C	T	0.209	-0.009	0.0127	0.01284	0.03501	Endometrioid carcinoma
rs9403051	G	A	0.399	-0.054	0.01044	0.001404	0.0289	Endometrioid carcinoma
rs941520	A	C	0.487	-0.012	0.01014	-0.004325	0.02987	Endometrioid carcinoma
rs953230	G	A	0.332	-0.06	0.01097	0.06047	0.03126	Endometrioid carcinoma
rs9548873	C	T	0.308	0.034	0.01119	0.00669	0.03031	Endometrioid carcinoma
rs9568123	G	A	0.133	0.029	0.01528	0.00871	0.04008	Endometrioid carcinoma
rs9614460	G	T	0.295	0.02	0.01099	0.038	0.03056	Endometrioid carcinoma
rs9635759	A	G	0.341	0.059	0.01087	0.007052	0.03087	Endometrioid carcinoma
rs9647570	G	T	0.141	0.028	0.01464	-0.07673	0.04228	Endometrioid carcinoma
rs975642	T	C	0.466	-0.012	0.01028	-0.008929	0.02884	Endometrioid carcinoma
rs9758500	A	G	0.385	-0.037	0.01051	0.01584	0.02937	Endometrioid carcinoma
rs9834893	G	C	0.064	0.024	0.02094	-0.07921	0.05575	Endometrioid carcinoma
rs9867904	C	G	0.38	-0.018	0.0106	0.01332	0.03027	Endometrioid carcinoma
rs9972653	T	G	0.411	-0.053	0.01041	0.01599	0.02904	Endometrioid carcinoma
rs999885	G	A	0.491	-0.018	0.00997	0.03248	0.02874	Endometrioid carcinoma
rs10094506	T	C	0.272	-0.031	0.0114	-0.009153	0.03111	Low malignant potential tumours
rs10136330	T	C	0.038	-0.028	0.02714	0.09278	0.07227	Low malignant potential tumours
rs10138913	T	C	0.323	0.029	0.01094	-0.01529	0.03039	Low malignant potential tumours
rs10143972	C	T	0.194	0.027	0.01281	-0.01533	0.03594	Low malignant potential tumours
rs10145469	A	C	0.059	-0.033	0.02204	0.08237	0.07166	Low malignant potential tumours
rs10153031	T	G	0.364	0.055	0.01072	0.01046	0.02869	Low malignant potential tumours
rs10156597	T	A	0.262	-0.082	0.01171	0.02523	0.03015	Low malignant potential tumours
rs10175423	T	C	0.267	-0.002	0.01083	0.04054	0.03107	Low malignant potential tumours
rs10205969	T	C	0.124	-0.01	0.01652	-0.003632	0.04003	Low malignant potential tumours
rs10237306	T	G	0.4	0.012	0.01015	0.01865	0.02992	Low malignant potential tumours
rs1023955	T	G	0.403	-0.023	0.01064	-0.02671	0.02913	Low malignant potential tumours
rs10268051	C	A	0.221	-0.034	0.01231	0.03375	0.03367	Low malignant potential tumours
rs1032682	T	C	0.467	0.016	0.01035	0.02744	0.02879	Low malignant potential tumours
rs10400136	G	A	0.45	0.025	0.01048	-0.01637	0.02857	Low malignant potential tumours
rs10422323	A	G	0.147	0.03	0.01462	0.08146	0.04406	Low malignant potential tumours
rs10521021	G	T	0.306	-0.00034	0.01114	-0.001086	0.0303	Low malignant potential tumours
rs10617761	C	CAG	0.087	0.011	0.01809	-0.02278	0.03876	Low malignant potential tumours
rs10750766	C	A	0.318	0.00045	0.01107	0.01653	0.03109	Low malignant potential tumours
rs10782777	G	A	0.39	0.005	0.01099	-0.06301	0.03062	Low malignant potential tumours
rs1079866	G	C	0.148	0.07	0.01454	0.07147	0.04058	Low malignant potential tumours
rs10832021	G	A	0.275	0.031	0.01147	-0.001845	0.03068	Low malignant potential tumours
rs10906395	C	T	0.448	0.016	0.01008	0.02662	0.02907	Low malignant potential tumours
rs10931831	T	C	0.353	-0.025	0.01094	-0.00322	0.02958	Low malignant potential tumours
rs10933	T	C	0.46	-0.008	0.00986	0.01112	0.02844	Low malignant potential tumours
rs10934420	C	T	0.458	0.035	0.01018	0.03263	0.02803	Low malignant potential tumours
[truncated: 304 more rows]

## Sheet: Supplementary Data 2
SNP	Effect Allele	Non-Effect Allele	EAF	Beta (Menopause)	SE (Menopause)	lnOR (Ovarian cancer)	SE (Ovarian cancer)	outcome
rs1046089	A	G	0.32	-0.22	0.02	-0.007031	0.01383	Invasive epithelial ovarian cancer
rs1054875	A	T	0.62	0.19	0.02	0.01733	0.01355	Invasive epithelial ovarian cancer
rs10852344	T	C	0.5	-0.16	0.02	-0.01259	0.01334	Invasive epithelial ovarian cancer
rs10905065	A	G	0.61	-0.11	0.02	0.008901	0.01357	Invasive epithelial ovarian cancer
rs10957156	A	G	0.78	-0.14	0.02	0.01098	0.01558	Invasive epithelial ovarian cancer
rs11031006	A	G	0.11	0.22	0.03	-0.03498	0.01907	Invasive epithelial ovarian cancer
rs11668344	A	G	0.65	0.41	0.02	0.0125	0.01379	Invasive epithelial ovarian cancer
rs11804189	A	G	0.42	0.11	0.02	0.006735	0.01474	Invasive epithelial ovarian cancer
rs12196873	A	C	0.89	-0.16	0.03	0.00644	0.01866	Invasive epithelial ovarian cancer
rs13040088	A	G	0.84	0.16	0.02	0.001599	0.01617	Invasive epithelial ovarian cancer
rs1411478	A	G	0.41	-0.13	0.02	0.008933	0.01345	Invasive epithelial ovarian cancer
rs16858210	A	G	0.22	0.14	0.02	-0.002013	0.01515	Invasive epithelial ovarian cancer
rs16991615	A	G	0.08	0.88	0.04	0.04715	0.02675	Invasive epithelial ovarian cancer
rs1713460	A	G	0.77	0.14	0.02	-0.02272	0.0143	Invasive epithelial ovarian cancer
rs1799949	A	G	0.35	0.14	0.02	-0.01196	0.01501	Invasive epithelial ovarian cancer
rs1800932	A	G	0.77	-0.17	0.03	-0.00859	0.01688	Invasive epithelial ovarian cancer
rs2241584	A	G	0.41	-0.14	0.02	0.008871	0.01365	Invasive epithelial ovarian cancer
rs2720044	A	C	0.83	-0.29	0.03	-0.01847	0.01801	Invasive epithelial ovarian cancer
rs2941505	A	G	0.29	-0.13	0.02	-0.01068	0.0141	Invasive epithelial ovarian cancer
rs349306	A	G	0.88	0.23	0.04	0.03694	0.0202	Invasive epithelial ovarian cancer
rs365132	T	G	0.55	0.24	0.02	-0.01005	0.01315	Invasive epithelial ovarian cancer
rs4246511	T	C	0.29	0.22	0.02	0.02101	0.01424	Invasive epithelial ovarian cancer
rs427394	A	G	0.59	0.13	0.02	-7.06e-06	0.01415	Invasive epithelial ovarian cancer
rs4693089	A	G	0.47	-0.2	0.02	-0.001319	0.01322	Invasive epithelial ovarian cancer
rs4879656	A	C	0.47	-0.12	0.02	-0.004454	0.01365	Invasive epithelial ovarian cancer
rs4886238	A	G	0.37	0.18	0.02	0.03209	0.01399	Invasive epithelial ovarian cancer
rs5762534	T	C	0.81	-0.16	0.03	-8.66e-05	0.01827	Invasive epithelial ovarian cancer
rs6856693	A	G	0.46	-0.16	0.02	-0.02882	0.01342	Invasive epithelial ovarian cancer
rs6899676	A	G	0.83	-0.23	0.03	0.02014	0.01644	Invasive epithelial ovarian cancer
rs704795	A	G	0.45	-0.16	0.02	0.02852	0.01359	Invasive epithelial ovarian cancer
rs7125555	T	C	0.47	-0.12	0.02	0.02214	0.01315	Invasive epithelial ovarian cancer
rs7259376	A	G	0.53	-0.11	0.02	0.005234	0.01326	Invasive epithelial ovarian cancer
rs763121	A	G	0.64	0.16	0.02	0.005435	0.01384	Invasive epithelial ovarian cancer
rs8070740	A	G	0.86	-0.15	0.02	-0.02413	0.01536	Invasive epithelial ovarian cancer
rs930036	A	G	0.38	-0.19	0.02	-0.04665	0.0136	Invasive epithelial ovarian cancer
rs1046089	A	G	0.32	-0.22	0.02	0.001434	0.01645	High grade serous carcinoma
rs1054875	A	T	0.62	0.19	0.02	0.004766	0.01608	High grade serous carcinoma
rs10852344	T	C	0.5	-0.16	0.02	-0.01333	0.01588	High grade serous carcinoma
rs10905065	A	G	0.61	-0.11	0.02	0.004258	0.01614	High grade serous carcinoma
rs10957156	A	G	0.78	-0.14	0.02	0.01104	0.01853	High grade serous carcinoma
rs11031006	A	G	0.11	0.22	0.03	-0.0286	0.02261	High grade serous carcinoma
rs11668344	A	G	0.65	0.41	0.02	0.009208	0.01638	High grade serous carcinoma
rs11804189	A	G	0.42	0.11	0.02	-0.002263	0.01752	High grade serous carcinoma
rs12196873	A	C	0.89	-0.16	0.03	0.02412	0.02225	High grade serous carcinoma
rs13040088	A	G	0.84	0.16	0.02	-0.006041	0.01927	High grade serous carcinoma
rs1411478	A	G	0.41	-0.13	0.02	-0.01017	0.01603	High grade serous carcinoma
rs16858210	A	G	0.22	0.14	0.02	-0.0115	0.01802	High grade serous carcinoma
rs16991615	A	G	0.08	0.88	0.04	0.01495	0.03209	High grade serous carcinoma
rs1713460	A	G	0.77	0.14	0.02	-0.02476	0.01703	High grade serous carcinoma
rs1799949	A	G	0.35	0.14	0.02	-0.006338	0.01779	High grade serous carcinoma
rs1800932	A	G	0.77	-0.17	0.03	0.001152	0.02009	High grade serous carcinoma
rs2241584	A	G	0.41	-0.14	0.02	0.0021	0.01623	High grade serous carcinoma
rs2720044	A	C	0.83	-0.29	0.03	-0.01943	0.02143	High grade serous carcinoma
rs2941505	A	G	0.29	-0.13	0.02	-0.01589	0.01678	High grade serous carcinoma
rs349306	A	G	0.88	0.23	0.04	0.0195	0.02396	High grade serous carcinoma
rs365132	T	G	0.55	0.24	0.02	-0.01829	0.01561	High grade serous carcinoma
rs4246511	T	C	0.29	0.22	0.02	0.01459	0.01695	High grade serous carcinoma
rs427394	A	G	0.59	0.13	0.02	0.01027	0.01686	High grade serous carcinoma
rs4693089	A	G	0.47	-0.2	0.02	-0.01371	0.01571	High grade serous carcinoma
rs4879656	A	C	0.47	-0.12	0.02	0.0008039	0.0162	High grade serous carcinoma
rs4886238	A	G	0.37	0.18	0.02	0.03131	0.01665	High grade serous carcinoma
rs5762534	T	C	0.81	-0.16	0.03	0.004559	0.02173	High grade serous carcinoma
rs6856693	A	G	0.46	-0.16	0.02	-0.02217	0.01593	High grade serous carcinoma
rs6899676	A	G	0.83	-0.23	0.03	0.01594	0.01953	High grade serous carcinoma
rs704795	A	G	0.45	-0.16	0.02	0.03246	0.01616	High grade serous carcinoma
rs7125555	T	C	0.47	-0.12	0.02	0.0166	0.01566	High grade serous carcinoma
rs7259376	A	G	0.53	-0.11	0.02	0.01365	0.01577	High grade serous carcinoma
rs763121	A	G	0.64	0.16	0.02	0.009224	0.01645	High grade serous carcinoma
rs8070740	A	G	0.86	-0.15	0.02	-0.02471	0.01822	High grade serous carcinoma
rs930036	A	G	0.38	-0.19	0.02	-0.05227	0.01619	High grade serous carcinoma
rs1046089	A	G	0.32	-0.22	0.02	0.0185	0.04997	Low grade serous carcinoma
rs1054875	A	T	0.62	0.19	0.02	0.02582	0.04917	Low grade serous carcinoma
rs10852344	T	C	0.5	-0.16	0.02	-0.004395	0.04816	Low grade serous carcinoma
rs10905065	A	G	0.61	-0.11	0.02	0.05719	0.04892	Low grade serous carcinoma
rs10957156	A	G	0.78	-0.14	0.02	0.01637	0.05593	Low grade serous carcinoma
rs11031006	A	G	0.11	0.22	0.03	0.02021	0.06876	Low grade serous carcinoma
rs11668344	A	G	0.65	0.41	0.02	0.03233	0.05013	Low grade serous carcinoma
rs11804189	A	G	0.42	0.11	0.02	-0.0003003	0.05313	Low grade serous carcinoma
rs12196873	A	C	0.89	-0.16	0.03	-0.0956	0.06684	Low grade serous carcinoma
rs13040088	A	G	0.84	0.16	0.02	0.06552	0.05899	Low grade serous carcinoma
rs1411478	A	G	0.41	-0.13	0.02	0.03373	0.04872	Low grade serous carcinoma
rs16858210	A	G	0.22	0.14	0.02	0.09147	0.05501	Low grade serous carcinoma
rs16991615	A	G	0.08	0.88	0.04	0.09082	0.09484	Low grade serous carcinoma
rs1713460	A	G	0.77	0.14	0.02	-0.06643	0.05139	Low grade serous carcinoma
rs1799949	A	G	0.35	0.14	0.02	-0.1399	0.05652	Low grade serous carcinoma
rs1800932	A	G	0.77	-0.17	0.03	-0.008299	0.06107	Low grade serous carcinoma
rs2241584	A	G	0.41	-0.14	0.02	0.1151	0.0493	Low grade serous carcinoma
rs2720044	A	C	0.83	-0.29	0.03	0.07788	0.06606	Low grade serous carcinoma
rs2941505	A	G	0.29	-0.13	0.02	-0.02607	0.05128	Low grade serous carcinoma
rs349306	A	G	0.88	0.23	0.04	-0.007572	0.07367	Low grade serous carcinoma
rs365132	T	G	0.55	0.24	0.02	-0.01364	0.04789	Low grade serous carcinoma
rs4246511	T	C	0.29	0.22	0.02	-0.02028	0.05181	Low grade serous carcinoma
rs427394	A	G	0.59	0.13	0.02	-0.05634	0.05096	Low grade serous carcinoma
rs4693089	A	G	0.47	-0.2	0.02	-0.04427	0.04806	Low grade serous carcinoma
rs4879656	A	C	0.47	-0.12	0.02	-0.07993	0.04943	Low grade serous carcinoma
rs4886238	A	G	0.37	0.18	0.02	0.02792	0.0504	Low grade serous carcinoma
rs5762534	T	C	0.81	-0.16	0.03	-0.09718	0.06431	Low grade serous carcinoma
rs6856693	A	G	0.46	-0.16	0.02	-0.05394	0.048	Low grade serous carcinoma
rs6899676	A	G	0.83	-0.23	0.03	0.03499	0.05946	Low grade serous carcinoma
rs704795	A	G	0.45	-0.16	0.02	-0.06807	0.04964	Low grade serous carcinoma
rs7125555	T	C	0.47	-0.12	0.02	0.01963	0.04802	Low grade serous carcinoma
rs7259376	A	G	0.53	-0.11	0.02	-0.005576	0.0482	Low grade serous carcinoma
rs763121	A	G	0.64	0.16	0.02	-0.05647	0.0507	Low grade serous carcinoma
rs8070740	A	G	0.86	-0.15	0.02	-0.02647	0.05605	Low grade serous carcinoma
rs930036	A	G	0.38	-0.19	0.02	0.0568	0.04855	Low grade serous carcinoma
rs1046089	A	G	0.32	-0.22	0.02	-0.02583	0.04125	Mucinous carcinoma
rs1054875	A	T	0.62	0.19	0.02	0.003432	0.04048	Mucinous carcinoma
rs10852344	T	C	0.5	-0.16	0.02	0.04333	0.03998	Mucinous carcinoma
rs10905065	A	G	0.61	-0.11	0.02	-0.02879	0.04037	Mucinous carcinoma
rs10957156	A	G	0.78	-0.14	0.02	-0.04561	0.04627	Mucinous carcinoma
rs11031006	A	G	0.11	0.22	0.03	0.03601	0.05618	Mucinous carcinoma
rs11668344	A	G	0.65	0.41	0.02	-0.02903	0.04125	Mucinous carcinoma
rs11804189	A	G	0.42	0.11	0.02	0.08658	0.04375	Mucinous carcinoma
rs12196873	A	C	0.89	-0.16	0.03	0.1313	0.05812	Mucinous carcinoma
rs13040088	A	G	0.84	0.16	0.02	0.005758	0.04823	Mucinous carcinoma
rs1411478	A	G	0.41	-0.13	0.02	0.0323	0.04035	Mucinous carcinoma
rs16858210	A	G	0.22	0.14	0.02	0.06191	0.04501	Mucinous carcinoma
rs16991615	A	G	0.08	0.88	0.04	0.02766	0.0819	Mucinous carcinoma
rs1713460	A	G	0.77	0.14	0.02	-0.05324	0.04264	Mucinous carcinoma
rs1799949	A	G	0.35	0.14	0.02	-0.0181	0.04503	Mucinous carcinoma
rs1800932	A	G	0.77	-0.17	0.03	-0.01737	0.05102	Mucinous carcinoma
rs2241584	A	G	0.41	-0.14	0.02	-0.01001	0.04094	Mucinous carcinoma
rs2720044	A	C	0.83	-0.29	0.03	-0.01504	0.0538	Mucinous carcinoma
rs2941505	A	G	0.29	-0.13	0.02	0.04264	0.04201	Mucinous carcinoma
rs349306	A	G	0.88	0.23	0.04	0.1781	0.06239	Mucinous carcinoma
rs365132	T	G	0.55	0.24	0.02	-0.05159	0.03942	Mucinous carcinoma
rs4246511	T	C	0.29	0.22	0.02	0.01637	0.04271	Mucinous carcinoma
rs427394	A	G	0.59	0.13	0.02	0.01064	0.04223	Mucinous carcinoma
rs4693089	A	G	0.47	-0.2	0.02	0.02913	0.03954	Mucinous carcinoma
rs4879656	A	C	0.47	-0.12	0.02	-0.01245	0.04087	Mucinous carcinoma
rs4886238	A	G	0.37	0.18	0.02	0.03365	0.04203	Mucinous carcinoma
rs5762534	T	C	0.81	-0.16	0.03	-0.06206	0.0537	Mucinous carcinoma
rs6856693	A	G	0.46	-0.16	0.02	0.01068	0.04008	Mucinous carcinoma
rs6899676	A	G	0.83	-0.23	0.03	0.002246	0.04907	Mucinous carcinoma
rs704795	A	G	0.45	-0.16	0.02	0.03923	0.04046	Mucinous carcinoma
rs7125555	T	C	0.47	-0.12	0.02	0.1285	0.03938	Mucinous carcinoma
rs7259376	A	G	0.53	-0.11	0.02	-0.09099	0.03988	Mucinous carcinoma
rs763121	A	G	0.64	0.16	0.02	-0.02963	0.04144	Mucinous carcinoma
rs8070740	A	G	0.86	-0.15	0.02	-0.004509	0.04629	Mucinous carcinoma
rs930036	A	G	0.38	-0.19	0.02	-0.03316	0.04059	Mucinous carcinoma
rs1046089	A	G	0.32	-0.22	0.02	-0.03795	0.04195	Clear cell carcinoma
rs1054875	A	T	0.62	0.19	0.02	0.002279	0.04092	Clear cell carcinoma
rs10852344	T	C	0.5	-0.16	0.02	-0.0102	0.04044	Clear cell carcinoma
rs10905065	A	G	0.61	-0.11	0.02	0.07465	0.04125	Clear cell carcinoma
rs10957156	A	G	0.78	-0.14	0.02	-0.03498	0.04681	Clear cell carcinoma
rs11031006	A	G	0.11	0.22	0.03	-0.07048	0.05866	Clear cell carcinoma
rs11668344	A	G	0.65	0.41	0.02	0.04386	0.04192	Clear cell carcinoma
rs11804189	A	G	0.42	0.11	0.02	0.006718	0.0446	Clear cell carcinoma
rs12196873	A	C	0.89	-0.16	0.03	-0.002155	0.0568	Clear cell carcinoma
rs13040088	A	G	0.84	0.16	0.02	-0.01996	0.04899	Clear cell carcinoma
rs1411478	A	G	0.41	-0.13	0.02	0.06317	0.04091	Clear cell carcinoma
rs16858210	A	G	0.22	0.14	0.02	-0.03454	0.0463	Clear cell carcinoma
rs16991615	A	G	0.08	0.88	0.04	0.175	0.07891	Clear cell carcinoma
rs1713460	A	G	0.77	0.14	0.02	0.05404	0.04372	Clear cell carcinoma
rs1799949	A	G	0.35	0.14	0.02	-0.0133	0.04569	Clear cell carcinoma
rs1800932	A	G	0.77	-0.17	0.03	-0.002723	0.05128	Clear cell carcinoma
rs2241584	A	G	0.41	-0.14	0.02	0.04537	0.04127	Clear cell carcinoma
rs2720044	A	C	0.83	-0.29	0.03	-0.02191	0.0547	Clear cell carcinoma
rs2941505	A	G	0.29	-0.13	0.02	-0.01186	0.04263	Clear cell carcinoma
rs349306	A	G	0.88	0.23	0.04	0.02682	0.06147	Clear cell carcinoma
rs365132	T	G	0.55	0.24	0.02	0.06723	0.03999	Clear cell carcinoma
rs4246511	T	C	0.29	0.22	0.02	-0.01232	0.04345	Clear cell carcinoma
rs427394	A	G	0.59	0.13	0.02	-0.0928	0.04246	Clear cell carcinoma
rs4693089	A	G	0.47	-0.2	0.02	0.02316	0.03997	Clear cell carcinoma
rs4879656	A	C	0.47	-0.12	0.02	-0.02621	0.04131	Clear cell carcinoma
rs4886238	A	G	0.37	0.18	0.02	0.05596	0.04235	Clear cell carcinoma
rs5762534	T	C	0.81	-0.16	0.03	0.1024	0.05732	Clear cell carcinoma
rs6856693	A	G	0.46	-0.16	0.02	-0.1027	0.04023	Clear cell carcinoma
rs6899676	A	G	0.83	-0.23	0.03	0.08722	0.05053	Clear cell carcinoma
rs704795	A	G	0.45	-0.16	0.02	0.0863	0.04086	Clear cell carcinoma
rs7125555	T	C	0.47	-0.12	0.02	-0.0359	0.03997	Clear cell carcinoma
rs7259376	A	G	0.53	-0.11	0.02	0.01722	0.04019	Clear cell carcinoma
rs763121	A	G	0.64	0.16	0.02	-0.008209	0.04189	Clear cell carcinoma
rs8070740	A	G	0.86	-0.15	0.02	-0.007616	0.0467	Clear cell carcinoma
rs930036	A	G	0.38	-0.19	0.02	-0.05062	0.04118	Clear cell carcinoma
rs1046089	A	G	0.32	-0.22	0.02	-0.03592	0.03007	Endometrioid carcinoma
rs1054875	A	T	0.62	0.19	0.02	0.04676	0.02936	Endometrioid carcinoma
rs10852344	T	C	0.5	-0.16	0.02	-0.03295	0.02893	Endometrioid carcinoma
rs10905065	A	G	0.61	-0.11	0.02	-0.0002792	0.02931	Endometrioid carcinoma
rs10957156	A	G	0.78	-0.14	0.02	0.03426	0.03393	Endometrioid carcinoma
rs11031006	A	G	0.11	0.22	0.03	-0.1384	0.04238	Endometrioid carcinoma
rs11668344	A	G	0.65	0.41	0.02	0.05392	0.03006	Endometrioid carcinoma
rs11804189	A	G	0.42	0.11	0.02	0.03641	0.03191	Endometrioid carcinoma
rs12196873	A	C	0.89	-0.16	0.03	-0.0523	0.04017	Endometrioid carcinoma
rs13040088	A	G	0.84	0.16	0.02	0.03653	0.03546	Endometrioid carcinoma
rs1411478	A	G	0.41	-0.13	0.02	-0.01516	0.02926	Endometrioid carcinoma
rs16858210	A	G	0.22	0.14	0.02	-0.004308	0.0329	Endometrioid carcinoma
rs16991615	A	G	0.08	0.88	0.04	0.08459	0.05759	Endometrioid carcinoma
rs1713460	A	G	0.77	0.14	0.02	-0.02284	0.03094	Endometrioid carcinoma
rs1799949	A	G	0.35	0.14	0.02	0.009031	0.03245	Endometrioid carcinoma
rs1800932	A	G	0.77	-0.17	0.03	-0.0502	0.03639	Endometrioid carcinoma
rs2241584	A	G	0.41	-0.14	0.02	0.02102	0.02962	Endometrioid carcinoma
rs2720044	A	C	0.83	-0.29	0.03	0.0144	0.0395	Endometrioid carcinoma
rs2941505	A	G	0.29	-0.13	0.02	-0.01444	0.03056	Endometrioid carcinoma
rs349306	A	G	0.88	0.23	0.04	0.0208	0.04382	Endometrioid carcinoma
rs365132	T	G	0.55	0.24	0.02	-0.007259	0.02858	Endometrioid carcinoma
rs4246511	T	C	0.29	0.22	0.02	0.08417	0.03071	Endometrioid carcinoma
rs427394	A	G	0.59	0.13	0.02	0.01795	0.03062	Endometrioid carcinoma
rs4693089	A	G	0.47	-0.2	0.02	-0.01456	0.02856	Endometrioid carcinoma
rs4879656	A	C	0.47	-0.12	0.02	-0.004554	0.0296	Endometrioid carcinoma
rs4886238	A	G	0.37	0.18	0.02	0.0468	0.0303	Endometrioid carcinoma
rs5762534	T	C	0.81	-0.16	0.03	0.01026	0.03978	Endometrioid carcinoma
rs6856693	A	G	0.46	-0.16	0.02	-0.02959	0.02892	Endometrioid carcinoma
rs6899676	A	G	0.83	-0.23	0.03	-0.006443	0.03551	Endometrioid carcinoma
rs704795	A	G	0.45	-0.16	0.02	0.05371	0.0294	Endometrioid carcinoma
rs7125555	T	C	0.47	-0.12	0.02	-0.0007137	0.02853	Endometrioid carcinoma
rs7259376	A	G	0.53	-0.11	0.02	0.03952	0.02874	Endometrioid carcinoma
rs763121	A	G	0.64	0.16	0.02	-0.003196	0.03007	Endometrioid carcinoma
rs8070740	A	G	0.86	-0.15	0.02	-0.06066	0.03331	Endometrioid carcinoma
rs930036	A	G	0.38	-0.19	0.02	-0.06825	0.02953	Endometrioid carcinoma
rs1046089	A	G	0.32	-0.22	0.02	-0.05526	0.02952	Low malignant potential tumours
rs1054875	A	T	0.62	0.19	0.02	-0.03939	0.02857	Low malignant potential tumours
rs10852344	T	C	0.5	-0.16	0.02	-0.03652	0.02843	Low malignant potential tumours
rs10905065	A	G	0.61	-0.11	0.02	0.03263	0.0289	Low malignant potential tumours
rs10957156	A	G	0.78	-0.14	0.02	0.01023	0.03301	Low malignant potential tumours
rs11031006	A	G	0.11	0.22	0.03	-0.049	0.04079	Low malignant potential tumours
rs11668344	A	G	0.65	0.41	0.02	0.04273	0.02948	Low malignant potential tumours
rs11804189	A	G	0.42	0.11	0.02	0.07458	0.03139	Low malignant potential tumours
rs12196873	A	C	0.89	-0.16	0.03	-0.0647	0.0393	Low malignant potential tumours
rs13040088	A	G	0.84	0.16	0.02	0.002476	0.03457	Low malignant potential tumours
rs1411478	A	G	0.41	-0.13	0.02	-0.0065	0.02883	Low malignant potential tumours
rs16858210	A	G	0.22	0.14	0.02	-0.03224	0.03258	Low malignant potential tumours
rs16991615	A	G	0.08	0.88	0.04	0.05697	0.05661	Low malignant potential tumours
rs1713460	A	G	0.77	0.14	0.02	-0.009036	0.03048	Low malignant potential tumours
rs1799949	A	G	0.35	0.14	0.02	-0.04576	0.03235	Low malignant potential tumours
rs1800932	A	G	0.77	-0.17	0.03	-0.04117	0.03593	Low malignant potential tumours
rs2241584	A	G	0.41	-0.14	0.02	0.01902	0.02931	Low malignant potential tumours
rs2720044	A	C	0.83	-0.29	0.03	-0.02924	0.0384	Low malignant potential tumours
rs2941505	A	G	0.29	-0.13	0.02	0.0212	0.03	Low malignant potential tumours
rs349306	A	G	0.88	0.23	0.04	0.02896	0.04359	Low malignant potential tumours
rs365132	T	G	0.55	0.24	0.02	-0.0384	0.02819	Low malignant potential tumours
rs4246511	T	C	0.29	0.22	0.02	0.03353	0.03045	Low malignant potential tumours
rs427394	A	G	0.59	0.13	0.02	-0.03077	0.03026	Low malignant potential tumours
rs4693089	A	G	0.47	-0.2	0.02	-0.04138	0.02821	Low malignant potential tumours
rs4879656	A	C	0.47	-0.12	0.02	-0.006492	0.02909	Low malignant potential tumours
rs4886238	A	G	0.37	0.18	0.02	0.01448	0.02996	Low malignant potential tumours
rs5762534	T	C	0.81	-0.16	0.03	-0.0008553	0.03875	Low malignant potential tumours
rs6856693	A	G	0.46	-0.16	0.02	0.0003936	0.02838	Low malignant potential tumours
rs6899676	A	G	0.83	-0.23	0.03	0.05448	0.03514	Low malignant potential tumours
rs704795	A	G	0.45	-0.16	0.02	-0.02057	0.02904	Low malignant potential tumours
rs7125555	T	C	0.47	-0.12	0.02	0.03833	0.02808	Low malignant potential tumours
rs7259376	A	G	0.53	-0.11	0.02	-0.01542	0.02844	Low malignant potential tumours
rs763121	A	G	0.64	0.16	0.02	-0.0116	0.0295	Low malignant potential tumours
rs8070740	A	G	0.86	-0.15	0.02	-0.01597	0.03273	Low malignant potential tumours
rs930036	A	G	0.38	-0.19	0.02	-0.02113	0.02895	Low malignant potential tumours

## Sheet: Supplementary Data 3
SNP	Effect Allele	Non-Effect Allele	EAF	Beta (Parity)	SE (Parity)	lnOR (Ovarian cancer)	SE (Ovarian cancer)	Outcome
rs10908474	A	C	0.384	0.02	0.0036	-0.004218	0.01375	Invasive epithelial ovarian cancer
rs2415984	A	G	0.47	-0.02	0.0036	0.01194	0.01323	Invasive epithelial ovarian cancer
rs10908474	A	C	0.384	0.02	0.0036	-0.001322	0.01633	High grade serous carcinoma
rs2415984	A	G	0.47	-0.02	0.0036	0.002962	0.01571	High grade serous carcinoma
rs10908474	A	C	0.384	0.02	0.0036	0.02442	0.04957	Low grade serous carcinoma
rs2415984	A	G	0.47	-0.02	0.0036	0.03442	0.04796	Low grade serous carcinoma
rs10908474	A	C	0.384	0.02	0.0036	0.0351	0.04106	Mucinous carcinoma
rs2415984	A	G	0.47	-0.02	0.0036	-0.04587	0.03959	Mucinous carcinoma
rs10908474	A	C	0.384	0.02	0.0036	-0.02273	0.04171	Clear cell carcinoma
rs2415984	A	G	0.47	-0.02	0.0036	0.04293	0.0401	Clear cell carcinoma
rs10908474	A	C	0.384	0.02	0.0036	-0.02532	0.02986	Endometrioid carcinoma
rs2415984	A	G	0.47	-0.02	0.0036	0.05078	0.0287	Endometrioid carcinoma
rs10908474	A	C	0.384	0.02	0.0036	0.01508	0.02942	Low malignant potential tumours
rs2415984	A	G	0.47	-0.02	0.0036	-0.01057	0.02836	Low malignant potential tumours

## Sheet: Supplementary Data 4
SNP	Effect Allele	Non-Effect Allele	EAF	Beta (BMI)	SE (BMI)	lnOR (Ovarian cancer)	SE (Ovarian cancer)	Outcome
rs1000940	G	A	0.225	0.0192	0.0034	0.02162	0.01437	Invasive epithelial ovarian cancer
rs10132280	A	C	0.3333	-0.023	0.0034	-0.02841	0.01474	Invasive epithelial ovarian cancer
rs1016287	T	C	0.325	0.0229	0.0034	0.03035	0.01488	Invasive epithelial ovarian cancer
rs10182181	A	G	0.5	-0.0307	0.0031	-0.007792	0.01355	Invasive epithelial ovarian cancer
rs10733682	A	G	0.425	0.0174	0.0031	-0.004529	0.01334	Invasive epithelial ovarian cancer
rs10938397	A	G	0.5667	-0.0402	0.0031	0.007151	0.01334	Invasive epithelial ovarian cancer
rs10968576	G	A	0.2917	0.0249	0.0033	0.02612	0.01428	Invasive epithelial ovarian cancer
rs11030104	A	G	0.8	0.0414	0.0038	-0.01448	0.01615	Invasive epithelial ovarian cancer
rs11165643	C	T	0.425	-0.0218	0.0031	-0.009012	0.01367	Invasive epithelial ovarian cancer
rs1167827	A	G	0.4583	-0.0202	0.0033	0.01496	0.01335	Invasive epithelial ovarian cancer
rs11727676	C	T	0.075	-0.0358	0.0064	-0.01262	0.02334	Invasive epithelial ovarian cancer
rs12286929	G	A	0.4333	0.0217	0.0031	-0.01765	0.01347	Invasive epithelial ovarian cancer
rs12429545	G	A	0.9	-0.0334	0.0047	-0.01896	0.02034	Invasive epithelial ovarian cancer
rs12940622	A	G	0.4583	-0.0182	0.0031	0.01032	0.01358	Invasive epithelial ovarian cancer
rs12986742	C	T	0.5	0.0212	0.0037	-0.001371	0.01344	Invasive epithelial ovarian cancer
rs13021737	A	G	0.125	-0.0601	0.004	-0.02095	0.0175	Invasive epithelial ovarian cancer
rs13078960	T	G	0.8167	-0.0297	0.0039	-0.02267	0.01656	Invasive epithelial ovarian cancer
rs13107325	C	T	0.8833	-0.0477	0.0068	-0.04899	0.02551	Invasive epithelial ovarian cancer
rs13191362	A	G	0.8	0.0277	0.0048	0.02381	0.02059	Invasive epithelial ovarian cancer
rs1516725	T	C	0.0917	-0.0451	0.0046	-0.0003875	0.01984	Invasive epithelial ovarian cancer
rs1528435	T	C	0.5833	0.0178	0.0031	0.01289	0.01366	Invasive epithelial ovarian cancer
rs16851483	G	T	0.9083	-0.0483	0.0077	-0.006122	0.02682	Invasive epithelial ovarian cancer
rs16951275	C	T	0.225	-0.0311	0.0037	-0.003921	0.01576	Invasive epithelial ovarian cancer
rs17001654	C	G	0.8417	-0.0306	0.0053	0.006047	0.0184	Invasive epithelial ovarian cancer
rs17024393	C	T	0.04167	0.0658	0.0088	0.1114	0.03836	Invasive epithelial ovarian cancer
rs17066856	C	T	0.1333	-0.0395	0.0055	-0.03678	0.02294	Invasive epithelial ovarian cancer
rs17094222	C	T	0.2083	0.0249	0.0038	-0.007146	0.01643	Invasive epithelial ovarian cancer
rs17405819	C	T	0.3667	-0.0224	0.0033	-0.002927	0.01434	Invasive epithelial ovarian cancer
rs17724992	A	G	0.6917	0.0194	0.0035	-0.0007626	0.01504	Invasive epithelial ovarian cancer
rs1808579	T	C	0.475	-0.0167	0.0031	-0.01134	0.01331	Invasive epithelial ovarian cancer
rs1928295	C	T	0.425	-0.0188	0.0031	-0.002016	0.01329	Invasive epithelial ovarian cancer
rs2033529	G	A	0.2583	0.019	0.0033	0.03224	0.01495	Invasive epithelial ovarian cancer
rs2033732	C	T	0.7583	0.0192	0.0035	-0.001792	0.01548	Invasive epithelial ovarian cancer
rs205262	A	G	0.7333	-0.0221	0.0035	-0.01759	0.01472	Invasive epithelial ovarian cancer
rs2112347	G	T	0.375	-0.0261	0.0031	0.02368	0.01369	Invasive epithelial ovarian cancer
rs2121279	T	C	0.1167	0.0245	0.0044	-0.02904	0.0198	Invasive epithelial ovarian cancer
rs2176598	T	C	0.2	0.0198	0.0036	0.008564	0.0152	Invasive epithelial ovarian cancer
rs2207139	G	A	0.1	0.0447	0.004	0.01034	0.0174	Invasive epithelial ovarian cancer
rs2245368	T	C	0.7583	-0.0317	0.0057	-0.02293	0.01799	Invasive epithelial ovarian cancer
rs2287019	C	T	0.85	0.036	0.0042	0.02879	0.0171	Invasive epithelial ovarian cancer
rs2365389	C	T	0.6583	0.02	0.0031	-0.01683	0.01351	Invasive epithelial ovarian cancer
rs2820292	A	C	0.4917	-0.0195	0.0031	0.006691	0.01334	Invasive epithelial ovarian cancer
rs29941	A	G	0.3333	-0.0182	0.0033	0.01631	0.01412	Invasive epithelial ovarian cancer
rs3101336	T	C	0.3509	-0.0334	0.0031	-0.01392	0.01365	Invasive epithelial ovarian cancer
rs3736485	A	G	0.425	0.0176	0.0031	0.0003445	0.01347	Invasive epithelial ovarian cancer
rs3817334	C	T	0.55	-0.0262	0.0031	-0.005827	0.01348	Invasive epithelial ovarian cancer
rs3849570	A	C	0.3667	0.0188	0.0034	0.01154	0.014	Invasive epithelial ovarian cancer
rs3888190	A	C	0.3583	0.0309	0.0031	0.005017	0.01361	Invasive epithelial ovarian cancer
rs4256980	G	C	0.725	0.0209	0.0031	0.02826	0.0137	Invasive epithelial ovarian cancer
rs4740619	T	C	0.5333	0.0179	0.0031	0.02247	0.01326	Invasive epithelial ovarian cancer
rs4889606	G	A	0.3583	-0.0183	0.0031	-0.01386	0.01374	Invasive epithelial ovarian cancer
rs543874	G	A	0.2667	0.0482	0.0039	0.001883	0.01685	Invasive epithelial ovarian cancer
rs6477694	C	T	0.3583	0.0174	0.0031	-0.00489	0.0138	Invasive epithelial ovarian cancer
rs6567160	C	T	0.2833	0.0556	0.0036	-0.005668	0.0156	Invasive epithelial ovarian cancer
rs657452	A	G	0.4167	0.0227	0.0031	-0.009515	0.0135	Invasive epithelial ovarian cancer
rs6656785	G	A	0.3833	0.0217	0.0031	0.01247	0.01364	Invasive epithelial ovarian cancer
rs6804842	A	G	0.425	-0.0185	0.0031	-0.007287	0.01372	Invasive epithelial ovarian cancer
rs7141420	T	C	0.6167	0.0235	0.0031	-0.009187	0.01366	Invasive epithelial ovarian cancer
rs758747	C	T	0.7333	-0.0225	0.0037	0.01777	0.01536	Invasive epithelial ovarian cancer
rs7599312	G	A	0.7083	0.022	0.0034	-0.007125	0.01498	Invasive epithelial ovarian cancer
rs7899106	A	G	0.95	-0.0395	0.0071	-0.01701	0.03167	Invasive epithelial ovarian cancer
rs7903146	T	C	0.25	-0.0234	0.0034	-0.01534	0.01459	Invasive epithelial ovarian cancer
rs879620	C	T	0.4083	-0.0244	0.004	0.002724	0.01375	Invasive epithelial ovarian cancer
rs9400239	C	T	0.7	0.0188	0.0033	-0.0008269	0.01436	Invasive epithelial ovarian cancer
rs9579083	G	C	0.7667	-0.0295	0.0047	0.00335	0.01703	Invasive epithelial ovarian cancer
rs9926784	T	C	0.7917	0.0265	0.0042	0.02768	0.0171	Invasive epithelial ovarian cancer
rs1000940	G	A	0.225	0.0192	0.0034	0.02345	0.01708	High grade serous carcinoma
rs10132280	A	C	0.3333	-0.023	0.0034	-0.01764	0.0175	High grade serous carcinoma
rs1016287	T	C	0.325	0.0229	0.0034	0.04326	0.01766	High grade serous carcinoma
rs10182181	A	G	0.5	-0.0307	0.0031	-0.002325	0.01611	High grade serous carcinoma
rs10733682	A	G	0.425	0.0174	0.0031	-0.003283	0.01582	High grade serous carcinoma
rs10938397	A	G	0.5667	-0.0402	0.0031	0.02411	0.01583	High grade serous carcinoma
rs10968576	G	A	0.2917	0.0249	0.0033	0.03226	0.01702	High grade serous carcinoma
rs11030104	A	G	0.8	0.0414	0.0038	-0.002779	0.01922	High grade serous carcinoma
rs11165643	C	T	0.425	-0.0218	0.0031	-0.0009665	0.01623	High grade serous carcinoma
rs1167827	A	G	0.4583	-0.0202	0.0033	0.005294	0.01588	High grade serous carcinoma
rs11727676	C	T	0.075	-0.0358	0.0064	0.0005793	0.02767	High grade serous carcinoma
rs12286929	G	A	0.4333	0.0217	0.0031	-0.0101	0.01602	High grade serous carcinoma
rs12429545	G	A	0.9	-0.0334	0.0047	-0.04198	0.02404	High grade serous carcinoma
rs12940622	A	G	0.4583	-0.0182	0.0031	0.01732	0.01615	High grade serous carcinoma
rs12986742	C	T	0.5	0.0212	0.0037	0.01829	0.01597	High grade serous carcinoma
rs13021737	A	G	0.125	-0.0601	0.004	-0.01655	0.02082	High grade serous carcinoma
rs13078960	T	G	0.8167	-0.0297	0.0039	-0.01502	0.01967	High grade serous carcinoma
rs13107325	C	T	0.8833	-0.0477	0.0068	-0.03448	0.03026	High grade serous carcinoma
rs13191362	A	G	0.8	0.0277	0.0048	-0.006903	0.02437	High grade serous carcinoma
rs1516725	T	C	0.0917	-0.0451	0.0046	-0.0155	0.02364	High grade serous carcinoma
rs1528435	T	C	0.5833	0.0178	0.0031	0.02299	0.01624	High grade serous carcinoma
rs16851483	G	T	0.9083	-0.0483	0.0077	-0.03039	0.03175	High grade serous carcinoma
rs16951275	C	T	0.225	-0.0311	0.0037	-0.01898	0.01872	High grade serous carcinoma
rs17001654	C	G	0.8417	-0.0306	0.0053	-0.02728	0.02171	High grade serous carcinoma
rs17024393	C	T	0.04167	0.0658	0.0088	0.1258	0.04545	High grade serous carcinoma
rs17066856	C	T	0.1333	-0.0395	0.0055	-0.0244	0.02717	High grade serous carcinoma
rs17094222	C	T	0.2083	0.0249	0.0038	-0.0177	0.01955	High grade serous carcinoma
rs17405819	C	T	0.3667	-0.0224	0.0033	0.01853	0.01704	High grade serous carcinoma
rs17724992	A	G	0.6917	0.0194	0.0035	0.01973	0.01794	High grade serous carcinoma
rs1808579	T	C	0.475	-0.0167	0.0031	-0.01157	0.01585	High grade serous carcinoma
rs1928295	C	T	0.425	-0.0188	0.0031	-0.006081	0.01576	High grade serous carcinoma
rs2033529	G	A	0.2583	0.019	0.0033	0.04372	0.01773	High grade serous carcinoma
rs2033732	C	T	0.7583	0.0192	0.0035	-0.007086	0.01841	High grade serous carcinoma
rs205262	A	G	0.7333	-0.0221	0.0035	-0.0178	0.01746	High grade serous carcinoma
rs2112347	G	T	0.375	-0.0261	0.0031	0.01434	0.01629	High grade serous carcinoma
rs2121279	T	C	0.1167	0.0245	0.0044	-0.02348	0.02347	High grade serous carcinoma
rs2176598	T	C	0.2	0.0198	0.0036	0.01743	0.01806	High grade serous carcinoma
rs2207139	G	A	0.1	0.0447	0.004	0.00782	0.02073	High grade serous carcinoma
rs2245368	T	C	0.7583	-0.0317	0.0057	-0.0331	0.02131	High grade serous carcinoma
rs2287019	C	T	0.85	0.036	0.0042	0.03258	0.02034	High grade serous carcinoma
rs2365389	C	T	0.6583	0.02	0.0031	-0.005274	0.0161	High grade serous carcinoma
rs2820292	A	C	0.4917	-0.0195	0.0031	0.01131	0.01586	High grade serous carcinoma
rs29941	A	G	0.3333	-0.0182	0.0033	0.01437	0.01679	High grade serous carcinoma
rs3101336	T	C	0.3509	-0.0334	0.0031	-0.001416	0.01623	High grade serous carcinoma
rs3736485	A	G	0.425	0.0176	0.0031	0.01024	0.01601	High grade serous carcinoma
rs3817334	C	T	0.55	-0.0262	0.0031	-0.02437	0.01603	High grade serous carcinoma
rs3849570	A	C	0.3667	0.0188	0.0034	0.02122	0.01666	High grade serous carcinoma
rs3888190	A	C	0.3583	0.0309	0.0031	-0.005857	0.01624	High grade serous carcinoma
rs4256980	G	C	0.725	0.0209	0.0031	0.04632	0.01629	High grade serous carcinoma
rs4740619	T	C	0.5333	0.0179	0.0031	0.01852	0.01579	High grade serous carcinoma
rs4889606	G	A	0.3583	-0.0183	0.0031	-0.01072	0.01635	High grade serous carcinoma
rs543874	G	A	0.2667	0.0482	0.0039	-0.01643	0.02009	High grade serous carcinoma
rs6477694	C	T	0.3583	0.0174	0.0031	-0.0164	0.01642	High grade serous carcinoma
rs6567160	C	T	0.2833	0.0556	0.0036	-0.02129	0.01856	High grade serous carcinoma
rs657452	A	G	0.4167	0.0227	0.0031	0.0138	0.01606	High grade serous carcinoma
rs6656785	G	A	0.3833	0.0217	0.0031	0.01059	0.01621	High grade serous carcinoma
rs6804842	A	G	0.425	-0.0185	0.0031	-0.005091	0.01633	High grade serous carcinoma
rs7141420	T	C	0.6167	0.0235	0.0031	-0.02054	0.01624	High grade serous carcinoma
rs758747	C	T	0.7333	-0.0225	0.0037	0.02451	0.01829	High grade serous carcinoma
rs7599312	G	A	0.7083	0.022	0.0034	-0.01125	0.01779	High grade serous carcinoma
rs7899106	A	G	0.95	-0.0395	0.0071	-0.05113	0.03749	High grade serous carcinoma
rs7903146	T	C	0.25	-0.0234	0.0034	-0.02277	0.01738	High grade serous carcinoma
rs879620	C	T	0.4083	-0.0244	0.004	0.007024	0.01633	High grade serous carcinoma
rs9400239	C	T	0.7	0.0188	0.0033	0.002422	0.01711	High grade serous carcinoma
rs9579083	G	C	0.7667	-0.0295	0.0047	0.009395	0.02027	High grade serous carcinoma
rs9926784	T	C	0.7917	0.0265	0.0042	0.0105	0.02025	High grade serous carcinoma
rs1000940	G	A	0.225	0.0192	0.0034	-0.02038	0.05245	Low grade serous carcinoma
rs10132280	A	C	0.3333	-0.023	0.0034	0.003847	0.05363	Low grade serous carcinoma
rs1016287	T	C	0.325	0.0229	0.0034	0.01648	0.05393	Low grade serous carcinoma
rs10182181	A	G	0.5	-0.0307	0.0031	-0.02015	0.04875	Low grade serous carcinoma
rs10733682	A	G	0.425	0.0174	0.0031	0.001328	0.04841	Low grade serous carcinoma
rs10938397	A	G	0.5667	-0.0402	0.0031	-0.07331	0.04827	Low grade serous carcinoma
rs10968576	G	A	0.2917	0.0249	0.0033	-0.02548	0.05198	Low grade serous carcinoma
rs11030104	A	G	0.8	0.0414	0.0038	-0.007816	0.05805	Low grade serous carcinoma
rs11165643	C	T	0.425	-0.0218	0.0031	-0.1021	0.04961	Low grade serous carcinoma
rs1167827	A	G	0.4583	-0.0202	0.0033	0.14	0.04818	Low grade serous carcinoma
rs11727676	C	T	0.075	-0.0358	0.0064	-0.0763	0.0829	Low grade serous carcinoma
rs12286929	G	A	0.4333	0.0217	0.0031	-0.08468	0.04843	Low grade serous carcinoma
rs12429545	G	A	0.9	-0.0334	0.0047	0.04658	0.07528	Low grade serous carcinoma
rs12940622	A	G	0.4583	-0.0182	0.0031	0.1115	0.04875	Low grade serous carcinoma
rs12986742	C	T	0.5	0.0212	0.0037	-0.004662	0.049	Low grade serous carcinoma
rs13021737	A	G	0.125	-0.0601	0.004	-0.03423	0.06394	Low grade serous carcinoma
rs13078960	T	G	0.8167	-0.0297	0.0039	-0.1578	0.05943	Low grade serous carcinoma
rs13107325	C	T	0.8833	-0.0477	0.0068	-0.2106	0.08955	Low grade serous carcinoma
rs13191362	A	G	0.8	0.0277	0.0048	0.06991	0.07414	Low grade serous carcinoma
rs1516725	T	C	0.0917	-0.0451	0.0046	-0.007858	0.07244	Low grade serous carcinoma
rs1528435	T	C	0.5833	0.0178	0.0031	0.04526	0.04955	Low grade serous carcinoma
rs16851483	G	T	0.9083	-0.0483	0.0077	0.1023	0.1019	Low grade serous carcinoma
rs16951275	C	T	0.225	-0.0311	0.0037	-0.01145	0.05723	Low grade serous carcinoma
rs17001654	C	G	0.8417	-0.0306	0.0053	0.1049	0.0677	Low grade serous carcinoma
rs17024393	C	T	0.04167	0.0658	0.0088	-0.02697	0.1538	Low grade serous carcinoma
rs17066856	C	T	0.1333	-0.0395	0.0055	-0.1601	0.08558	Low grade serous carcinoma
rs17094222	C	T	0.2083	0.0249	0.0038	0.02996	0.05871	Low grade serous carcinoma
rs17405819	C	T	0.3667	-0.0224	0.0033	0.06848	0.05166	Low grade serous carcinoma
rs17724992	A	G	0.6917	0.0194	0.0035	-0.01624	0.05408	Low grade serous carcinoma
rs1808579	T	C	0.475	-0.0167	0.0031	0.01017	0.04797	Low grade serous carcinoma
rs1928295	C	T	0.425	-0.0188	0.0031	-0.09188	0.04848	Low grade serous carcinoma
rs2033529	G	A	0.2583	0.019	0.0033	-0.05755	0.05442	Low grade serous carcinoma
rs2033732	C	T	0.7583	0.0192	0.0035	0.07341	0.05598	Low grade serous carcinoma
rs205262	A	G	0.7333	-0.0221	0.0035	-0.03466	0.05319	Low grade serous carcinoma
rs2112347	G	T	0.375	-0.0261	0.0031	-0.01268	0.05005	Low grade serous carcinoma
rs2121279	T	C	0.1167	0.0245	0.0044	0.07502	0.07076	Low grade serous carcinoma
rs2176598	T	C	0.2	0.0198	0.0036	0.08259	0.05511	Low grade serous carcinoma
rs2207139	G	A	0.1	0.0447	0.004	-0.0891	0.06458	Low grade serous carcinoma
rs2245368	T	C	0.7583	-0.0317	0.0057	0.004088	0.06626	Low grade serous carcinoma
rs2287019	C	T	0.85	0.036	0.0042	-0.0447	0.0613	Low grade serous carcinoma
rs2365389	C	T	0.6583	0.02	0.0031	-0.0143	0.04895	Low grade serous carcinoma
rs2820292	A	C	0.4917	-0.0195	0.0031	0.0422	0.04824	Low grade serous carcinoma
rs29941	A	G	0.3333	-0.0182	0.0033	0.02616	0.05129	Low grade serous carcinoma
rs3101336	T	C	0.3509	-0.0334	0.0031	-0.02059	0.04949	Low grade serous carcinoma
rs3736485	A	G	0.425	0.0176	0.0031	-0.0308	0.04835	Low grade serous carcinoma
rs3817334	C	T	0.55	-0.0262	0.0031	0.06264	0.04922	Low grade serous carcinoma
rs3849570	A	C	0.3667	0.0188	0.0034	-0.0198	0.05103	Low grade serous carcinoma
rs3888190	A	C	0.3583	0.0309	0.0031	-0.003112	0.04932	Low grade serous carcinoma
rs4256980	G	C	0.725	0.0209	0.0031	0.04591	0.05013	Low grade serous carcinoma
rs4740619	T	C	0.5333	0.0179	0.0031	-0.0193	0.04767	Low grade serous carcinoma
rs4889606	G	A	0.3583	-0.0183	0.0031	0.01697	0.05008	Low grade serous carcinoma
rs543874	G	A	0.2667	0.0482	0.0039	0.06532	0.05932	Low grade serous carcinoma
rs6477694	C	T	0.3583	0.0174	0.0031	-0.005123	0.05026	Low grade serous carcinoma
rs6567160	C	T	0.2833	0.0556	0.0036	0.02593	0.05579	Low grade serous carcinoma
rs657452	A	G	0.4167	0.0227	0.0031	-0.08909	0.04899	Low grade serous carcinoma
rs6656785	G	A	0.3833	0.0217	0.0031	0.0773	0.04908	Low grade serous carcinoma
rs6804842	A	G	0.425	-0.0185	0.0031	-0.02477	0.04951	Low grade serous carcinoma
rs7141420	T	C	0.6167	0.0235	0.0031	0.03873	0.04897	Low grade serous carcinoma
rs758747	C	T	0.7333	-0.0225	0.0037	-0.007614	0.05574	Low grade serous carcinoma
rs7599312	G	A	0.7083	0.022	0.0034	-0.1144	0.05339	Low grade serous carcinoma
rs7899106	A	G	0.95	-0.0395	0.0071	0.09032	0.1143	Low grade serous carcinoma
rs7903146	T	C	0.25	-0.0234	0.0034	-0.03213	0.05243	Low grade serous carcinoma
rs879620	C	T	0.4083	-0.0244	0.004	-0.06116	0.04999	Low grade serous carcinoma
rs9400239	C	T	0.7	0.0188	0.0033	-0.006993	0.05243	Low grade serous carcinoma
rs9579083	G	C	0.7667	-0.0295	0.0047	-0.008122	0.06135	Low grade serous carcinoma
rs9926784	T	C	0.7917	0.0265	0.0042	0.08924	0.06342	Low grade serous carcinoma
rs1000940	G	A	0.225	0.0192	0.0034	0.007935	0.04308	Mucinous carcinoma
rs10132280	A	C	0.3333	-0.023	0.0034	-0.04984	0.04421	Mucinous carcinoma
rs1016287	T	C	0.325	0.0229	0.0034	-0.002252	0.04472	Mucinous carcinoma
rs10182181	A	G	0.5	-0.0307	0.0031	-0.1075	0.04033	Mucinous carcinoma
rs10733682	A	G	0.425	0.0174	0.0031	-0.07588	0.03993	Mucinous carcinoma
rs10938397	A	G	0.5667	-0.0402	0.0031	-0.0319	0.03986	Mucinous carcinoma
rs10968576	G	A	0.2917	0.0249	0.0033	0.01534	0.04249	Mucinous carcinoma
rs11030104	A	G	0.8	0.0414	0.0038	-0.07123	0.04794	Mucinous carcinoma
rs11165643	C	T	0.425	-0.0218	0.0031	-0.02747	0.04105	Mucinous carcinoma
rs1167827	A	G	0.4583	-0.0202	0.0033	0.07915	0.03985	Mucinous carcinoma
rs11727676	C	T	0.075	-0.0358	0.0064	0.0104	0.06931	Mucinous carcinoma
rs12286929	G	A	0.4333	0.0217	0.0031	-0.0376	0.04028	Mucinous carcinoma
rs12429545	G	A	0.9	-0.0334	0.0047	0.03088	0.06152	Mucinous carcinoma
rs12940622	A	G	0.4583	-0.0182	0.0031	-0.01045	0.04066	Mucinous carcinoma
rs12986742	C	T	0.5	0.0212	0.0037	-0.008785	0.04026	Mucinous carcinoma
rs13021737	A	G	0.125	-0.0601	0.004	0.0163	0.05238	Mucinous carcinoma
rs13078960	T	G	0.8167	-0.0297	0.0039	-0.03221	0.04976	Mucinous carcinoma
rs13107325	C	T	0.8833	-0.0477	0.0068	0.001352	0.07892	Mucinous carcinoma
rs13191362	A	G	0.8	0.0277	0.0048	0.09047	0.06279	Mucinous carcinoma
rs1516725	T	C	0.0917	-0.0451	0.0046	0.065	0.05886	Mucinous carcinoma
rs1528435	T	C	0.5833	0.0178	0.0031	0.003519	0.04082	Mucinous carcinoma
rs16851483	G	T	0.9083	-0.0483	0.0077	-0.1061	0.07921	Mucinous carcinoma
rs16951275	C	T	0.225	-0.0311	0.0037	0.0121	0.04746	Mucinous carcinoma
rs17001654	C	G	0.8417	-0.0306	0.0053	0.002478	0.05525	Mucinous carcinoma
rs17024393	C	T	0.04167	0.0658	0.0088	0.2335	0.1109	Mucinous carcinoma
rs17066856	C	T	0.1333	-0.0395	0.0055	-0.02565	0.06959	Mucinous carcinoma
rs17094222	C	T	0.2083	0.0249	0.0038	0.06286	0.04838	Mucinous carcinoma
rs17405819	C	T	0.3667	-0.0224	0.0033	-0.0201	0.04315	Mucinous carcinoma
rs17724992	A	G	0.6917	0.0194	0.0035	-0.08093	0.04444	Mucinous carcinoma
rs1808579	T	C	0.475	-0.0167	0.0031	-0.01201	0.03966	Mucinous carcinoma
rs1928295	C	T	0.425	-0.0188	0.0031	0.01035	0.03982	Mucinous carcinoma
rs2033529	G	A	0.2583	0.019	0.0033	-0.03012	0.04478	Mucinous carcinoma
rs2033732	C	T	0.7583	0.0192	0.0035	-0.01489	0.04592	Mucinous carcinoma
rs205262	A	G	0.7333	-0.0221	0.0035	0.023	0.04458	Mucinous carcinoma
rs2112347	G	T	0.375	-0.0261	0.0031	-0.002865	0.04122	Mucinous carcinoma
rs2121279	T	C	0.1167	0.0245	0.0044	0.04505	0.05805	Mucinous carcinoma
rs2176598	T	C	0.2	0.0198	0.0036	0.05711	0.04538	Mucinous carcinoma
rs2207139	G	A	0.1	0.0447	0.004	-0.004343	0.05193	Mucinous carcinoma
rs2245368	T	C	0.7583	-0.0317	0.0057	-0.0008959	0.05434	Mucinous carcinoma
rs2287019	C	T	0.85	0.036	0.0042	0.1153	0.05213	Mucinous carcinoma
rs2365389	C	T	0.6583	0.02	0.0031	-0.02932	0.04049	Mucinous carcinoma
rs2820292	A	C	0.4917	-0.0195	0.0031	0.0411	0.03975	Mucinous carcinoma
rs29941	A	G	0.3333	-0.0182	0.0033	-0.003389	0.04206	Mucinous carcinoma
rs3101336	T	C	0.3509	-0.0334	0.0031	-0.04373	0.04089	Mucinous carcinoma
rs3736485	A	G	0.425	0.0176	0.0031	-0.1035	0.04041	Mucinous carcinoma
rs3817334	C	T	0.55	-0.0262	0.0031	0.05138	0.04046	Mucinous carcinoma
rs3849570	A	C	0.3667	0.0188	0.0034	0.008623	0.04187	Mucinous carcinoma
rs3888190	A	C	0.3583	0.0309	0.0031	0.04351	0.04067	Mucinous carcinoma
rs4256980	G	C	0.725	0.0209	0.0031	-0.07056	0.04087	Mucinous carcinoma
rs4740619	T	C	0.5333	0.0179	0.0031	0.06245	0.03976	Mucinous carcinoma
rs4889606	G	A	0.3583	-0.0183	0.0031	-0.02784	0.04138	Mucinous carcinoma
rs543874	G	A	0.2667	0.0482	0.0039	0.06895	0.04955	Mucinous carcinoma
rs6477694	C	T	0.3583	0.0174	0.0031	0.01051	0.04119	Mucinous carcinoma
rs6567160	C	T	0.2833	0.0556	0.0036	0.01052	0.0465	Mucinous carcinoma
rs657452	A	G	0.4167	0.0227	0.0031	-0.04281	0.04051	Mucinous carcinoma
rs6656785	G	A	0.3833	0.0217	0.0031	-0.005374	0.04084	Mucinous carcinoma
rs6804842	A	G	0.425	-0.0185	0.0031	0.0299	0.04104	Mucinous carcinoma
rs7141420	T	C	0.6167	0.0235	0.0031	0.0198	0.04066	Mucinous carcinoma
rs758747	C	T	0.7333	-0.0225	0.0037	0.0843	0.04648	Mucinous carcinoma
rs7599312	G	A	0.7083	0.022	0.0034	0.1111	0.04559	Mucinous carcinoma
rs7899106	A	G	0.95	-0.0395	0.0071	0.01868	0.09542	Mucinous carcinoma
rs7903146	T	C	0.25	-0.0234	0.0034	0.03019	0.04351	Mucinous carcinoma
rs879620	C	T	0.4083	-0.0244	0.004	-0.007708	0.04123	Mucinous carcinoma
rs9400239	C	T	0.7	0.0188	0.0033	-0.08704	0.04284	Mucinous carcinoma
rs9579083	G	C	0.7667	-0.0295	0.0047	-0.009727	0.05058	Mucinous carcinoma
rs9926784	T	C	0.7917	0.0265	0.0042	0.004681	0.05137	Mucinous carcinoma
rs1000940	G	A	0.225	0.0192	0.0034	-0.001766	0.04375	Clear cell carcinoma
rs10132280	A	C	0.3333	-0.023	0.0034	-0.07173	0.04498	Clear cell carcinoma
rs1016287	T	C	0.325	0.0229	0.0034	0.01251	0.04523	Clear cell carcinoma
rs10182181	A	G	0.5	-0.0307	0.0031	0.02218	0.04106	Clear cell carcinoma
rs10733682	A	G	0.425	0.0174	0.0031	0.0226	0.04042	Clear cell carcinoma
rs10938397	A	G	0.5667	-0.0402	0.0031	-0.01442	0.04041	Clear cell carcinoma
rs10968576	G	A	0.2917	0.0249	0.0033	0.03852	0.0432	Clear cell carcinoma
rs11030104	A	G	0.8	0.0414	0.0038	0.01126	0.04943	Clear cell carcinoma
rs11165643	C	T	0.425	-0.0218	0.0031	0.02311	0.04122	Clear cell carcinoma
rs1167827	A	G	0.4583	-0.0202	0.0033	-0.03131	0.04052	Clear cell carcinoma
rs11727676	C	T	0.075	-0.0358	0.0064	-0.05315	0.07118	Clear cell carcinoma
rs12286929	G	A	0.4333	0.0217	0.0031	-0.007686	0.04082	Clear cell carcinoma
rs12429545	G	A	0.9	-0.0334	0.0047	0.0212	0.06217	Clear cell carcinoma
rs12940622	A	G	0.4583	-0.0182	0.0031	0.01241	0.04101	Clear cell carcinoma
rs12986742	C	T	0.5	0.0212	0.0037	-0.05628	0.04074	Clear cell carcinoma
rs13021737	A	G	0.125	-0.0601	0.004	-0.07194	0.05391	Clear cell carcinoma
rs13078960	T	G	0.8167	-0.0297	0.0039	-0.02827	0.05023	Clear cell carcinoma
rs13107325	C	T	0.8833	-0.0477	0.0068	0.1122	0.07981	Clear cell carcinoma
rs13191362	A	G	0.8	0.0277	0.0048	0.01988	0.0621	Clear cell carcinoma
rs1516725	T	C	0.0917	-0.0451	0.0046	0.0782	0.05922	Clear cell carcinoma
rs1528435	T	C	0.5833	0.0178	0.0031	-0.05603	0.04107	Clear cell carcinoma
rs16851483	G	T	0.9083	-0.0483	0.0077	0.02894	0.08266	Clear cell carcinoma
rs16951275	C	T	0.225	-0.0311	0.0037	-0.03597	0.04824	Clear cell carcinoma
rs17001654	C	G	0.8417	-0.0306	0.0053	0.05463	0.05646	Clear cell carcinoma
rs17024393	C	T	0.04167	0.0658	0.0088	0.05426	0.1211	Clear cell carcinoma
rs17066856	C	T	0.1333	-0.0395	0.0055	0.01071	0.06915	Clear cell carcinoma
rs17094222	C	T	0.2083	0.0249	0.0038	-0.02548	0.04971	Clear cell carcinoma
rs17405819	C	T	0.3667	-0.0224	0.0033	-0.001516	0.04341	Clear cell carcinoma
rs17724992	A	G	0.6917	0.0194	0.0035	-0.06083	0.04515	Clear cell carcinoma
rs1808579	T	C	0.475	-0.0167	0.0031	-0.01216	0.04035	Clear cell carcinoma
rs1928295	C	T	0.425	-0.0188	0.0031	0.02931	0.04022	Clear cell carcinoma
rs2033529	G	A	0.2583	0.019	0.0033	0.02722	0.04507	Clear cell carcinoma
rs2033732	C	T	0.7583	0.0192	0.0035	0.04151	0.04707	Clear cell carcinoma
rs205262	A	G	0.7333	-0.0221	0.0035	0.0113	0.04496	Clear cell carcinoma
rs2112347	G	T	0.375	-0.0261	0.0031	0.07739	0.04147	Clear cell carcinoma
rs2121279	T	C	0.1167	0.0245	0.0044	-0.07811	0.06094	Clear cell carcinoma
rs2176598	T	C	0.2	0.0198	0.0036	0.01012	0.04612	Clear cell carcinoma
rs2207139	G	A	0.1	0.0447	0.004	-0.05461	0.05357	Clear cell carcinoma
rs2245368	T	C	0.7583	-0.0317	0.0057	0.04719	0.05557	Clear cell carcinoma
rs2287019	C	T	0.85	0.036	0.0042	0.02114	0.05182	Clear cell carcinoma
rs2365389	C	T	0.6583	0.02	0.0031	-0.1282	0.04081	Clear cell carcinoma
rs2820292	A	C	0.4917	-0.0195	0.0031	-0.03986	0.04038	Clear cell carcinoma
rs29941	A	G	0.3333	-0.0182	0.0033	0.04332	0.04246	Clear cell carcinoma
rs3101336	T	C	0.3509	-0.0334	0.0031	-0.04902	0.04151	Clear cell carcinoma
rs3736485	A	G	0.425	0.0176	0.0031	0.05497	0.04073	Clear cell carcinoma
rs3817334	C	T	0.55	-0.0262	0.0031	-0.009181	0.04093	Clear cell carcinoma
rs3849570	A	C	0.3667	0.0188	0.0034	0.01062	0.04251	Clear cell carcinoma
rs3888190	A	C	0.3583	0.0309	0.0031	0.06692	0.04125	Clear cell carcinoma
rs4256980	G	C	0.725	0.0209	0.0031	-0.004697	0.04176	Clear cell carcinoma
rs4740619	T	C	0.5333	0.0179	0.0031	0.0246	0.04011	Clear cell carcinoma
rs4889606	G	A	0.3583	-0.0183	0.0031	0.02668	0.04173	Clear cell carcinoma
rs543874	G	A	0.2667	0.0482	0.0039	-0.05645	0.05136	Clear cell carcinoma
rs6477694	C	T	0.3583	0.0174	0.0031	-0.05609	0.04209	Clear cell carcinoma
rs6567160	C	T	0.2833	0.0556	0.0036	0.02424	0.04685	Clear cell carcinoma
rs657452	A	G	0.4167	0.0227	0.0031	-0.05442	0.041	Clear cell carcinoma
rs6656785	G	A	0.3833	0.0217	0.0031	0.0289	0.04133	Clear cell carcinoma
rs6804842	A	G	0.425	-0.0185	0.0031	0.01199	0.04144	Clear cell carcinoma
rs7141420	T	C	0.6167	0.0235	0.0031	-0.0725	0.04113	Clear cell carcinoma
rs758747	C	T	0.7333	-0.0225	0.0037	-0.02512	0.04646	Clear cell carcinoma
rs7599312	G	A	0.7083	0.022	0.0034	-0.01234	0.04553	Clear cell carcinoma
rs7899106	A	G	0.95	-0.0395	0.0071	-0.009185	0.09589	Clear cell carcinoma
rs7903146	T	C	0.25	-0.0234	0.0034	-0.005348	0.04402	Clear cell carcinoma
rs879620	C	T	0.4083	-0.0244	0.004	-0.02269	0.04173	Clear cell carcinoma
rs9400239	C	T	0.7	0.0188	0.0033	-0.02358	0.04374	Clear cell carcinoma
rs9579083	G	C	0.7667	-0.0295	0.0047	0.1118	0.05282	Clear cell carcinoma
rs9926784	T	C	0.7917	0.0265	0.0042	0.03778	0.05195	Clear cell carcinoma
rs1000940	G	A	0.225	0.0192	0.0034	0.08707	0.03096	Endometrioid carcinoma
rs10132280	A	C	0.3333	-0.023	0.0034	-0.06006	0.03202	Endometrioid carcinoma
rs1016287	T	C	0.325	0.0229	0.0034	0.02779	0.03225	Endometrioid carcinoma
rs10182181	A	G	0.5	-0.0307	0.0031	0.02386	0.02948	Endometrioid carcinoma
rs10733682	A	G	0.425	0.0174	0.0031	0.03702	0.02891	Endometrioid carcinoma
rs10938397	A	G	0.5667	-0.0402	0.0031	0.03462	0.02892	Endometrioid carcinoma
rs10968576	G	A	0.2917	0.0249	0.0033	0.02946	0.03095	Endometrioid carcinoma
rs11030104	A	G	0.8	0.0414	0.0038	-0.03243	0.03502	Endometrioid carcinoma
rs11165643	C	T	0.425	-0.0218	0.0031	0.01442	0.02971	Endometrioid carcinoma
rs1167827	A	G	0.4583	-0.0202	0.0033	0.04118	0.02893	Endometrioid carcinoma
rs11727676	C	T	0.075	-0.0358	0.0064	0.003831	0.05058	Endometrioid carcinoma
rs12286929	G	A	0.4333	0.0217	0.0031	-0.009189	0.02929	Endometrioid carcinoma
rs12429545	G	A	0.9	-0.0334	0.0047	-0.03765	0.04401	Endometrioid carcinoma
rs12940622	A	G	0.4583	-0.0182	0.0031	-0.00337	0.02942	Endometrioid carcinoma
rs12986742	C	T	0.5	0.0212	0.0037	-0.0225	0.02916	Endometrioid carcinoma
rs13021737	A	G	0.125	-0.0601	0.004	-0.04483	0.03831	Endometrioid carcinoma
rs13078960	T	G	0.8167	-0.0297	0.0039	-0.01333	0.03611	Endometrioid carcinoma
rs13107325	C	T	0.8833	-0.0477	0.0068	-0.002207	0.05535	Endometrioid carcinoma
rs13191362	A	G	0.8	0.0277	0.0048	0.0299	0.04478	Endometrioid carcinoma
rs1516725	T	C	0.0917	-0.0451	0.0046	-0.04174	0.04321	Endometrioid carcinoma
rs1528435	T	C	0.5833	0.0178	0.0031	0.01538	0.02957	Endometrioid carcinoma
rs16851483	G	T	0.9083	-0.0483	0.0077	0.03509	0.05905	Endometrioid carcinoma
rs16951275	C	T	0.225	-0.0311	0.0037	0.03938	0.03396	Endometrioid carcinoma
rs17001654	C	G	0.8417	-0.0306	0.0053	0.06623	0.04041	Endometrioid carcinoma
rs17024393	C	T	0.04167	0.0658	0.0088	0.1943	0.08219	Endometrioid carcinoma
rs17066856	C	T	0.1333	-0.0395	0.0055	-0.1131	0.0509	Endometrioid carcinoma
rs17094222	C	T	0.2083	0.0249	0.0038	-0.01344	0.03558	Endometrioid carcinoma
rs17405819	C	T	0.3667	-0.0224	0.0033	-0.01596	0.03111	Endometrioid carcinoma
rs17724992	A	G	0.6917	0.0194	0.0035	-0.0183	0.03247	Endometrioid carcinoma
rs1808579	T	C	0.475	-0.0167	0.0031	-0.01071	0.02886	Endometrioid carcinoma
rs1928295	C	T	0.425	-0.0188	0.0031	0.00346	0.02877	Endometrioid carcinoma
rs2033529	G	A	0.2583	0.019	0.0033	0.01787	0.03249	Endometrioid carcinoma
rs2033732	C	T	0.7583	0.0192	0.0035	-6.79e-05	0.03354	Endometrioid carcinoma
rs205262	A	G	0.7333	-0.0221	0.0035	-0.01322	0.0321	Endometrioid carcinoma
rs2112347	G	T	0.375	-0.0261	0.0031	0.06302	0.02967	Endometrioid carcinoma
rs2121279	T	C	0.1167	0.0245	0.0044	-0.0581	0.04349	Endometrioid carcinoma
rs2176598	T	C	0.2	0.0198	0.0036	-0.02858	0.03319	Endometrioid carcinoma
rs2207139	G	A	0.1	0.0447	0.004	0.09311	0.03706	Endometrioid carcinoma
rs2245368	T	C	0.7583	-0.0317	0.0057	-0.05461	0.0389	Endometrioid carcinoma
rs2287019	C	T	0.85	0.036	0.0042	-0.008687	0.03691	Endometrioid carcinoma
rs2365389	C	T	0.6583	0.02	0.0031	-0.01918	0.02927	Endometrioid carcinoma
rs2820292	A	C	0.4917	-0.0195	0.0031	-0.002822	0.02875	Endometrioid carcinoma
rs29941	A	G	0.3333	-0.0182	0.0033	0.0008099	0.03055	Endometrioid carcinoma
rs3101336	T	C	0.3509	-0.0334	0.0031	-0.05382	0.02966	Endometrioid carcinoma
rs3736485	A	G	0.425	0.0176	0.0031	-0.01554	0.02917	Endometrioid carcinoma
rs3817334	C	T	0.55	-0.0262	0.0031	0.02841	0.02926	Endometrioid carcinoma
rs3849570	A	C	0.3667	0.0188	0.0034	0.0006061	0.03046	Endometrioid carcinoma
rs3888190	A	C	0.3583	0.0309	0.0031	0.06726	0.02952	Endometrioid carcinoma
rs4256980	G	C	0.725	0.0209	0.0031	0.0145	0.0298	Endometrioid carcinoma
rs4740619	T	C	0.5333	0.0179	0.0031	0.05096	0.02871	Endometrioid carcinoma
rs4889606	G	A	0.3583	-0.0183	0.0031	-0.04297	0.02998	Endometrioid carcinoma
rs543874	G	A	0.2667	0.0482	0.0039	0.04477	0.03618	Endometrioid carcinoma
rs6477694	C	T	0.3583	0.0174	0.0031	0.03374	0.02989	Endometrioid carcinoma
rs6567160	C	T	0.2833	0.0556	0.0036	0.05592	0.03344	Endometrioid carcinoma
rs657452	A	G	0.4167	0.0227	0.0031	-0.03884	0.02929	Endometrioid carcinoma
rs6656785	G	A	0.3833	0.0217	0.0031	0.02843	0.02956	Endometrioid carcinoma
rs6804842	A	G	0.425	-0.0185	0.0031	-0.006887	0.02985	Endometrioid carcinoma
rs7141420	T	C	0.6167	0.0235	0.0031	0.03691	0.02954	Endometrioid carcinoma
rs758747	C	T	0.7333	-0.0225	0.0037	-0.06191	0.03296	Endometrioid carcinoma
rs7599312	G	A	0.7083	0.022	0.0034	-0.03044	0.03245	Endometrioid carcinoma
rs7899106	A	G	0.95	-0.0395	0.0071	0.009154	0.0693	Endometrioid carcinoma
rs7903146	T	C	0.25	-0.0234	0.0034	-0.03003	0.03161	Endometrioid carcinoma
rs879620	C	T	0.4083	-0.0244	0.004	0.01224	0.02984	Endometrioid carcinoma
rs9400239	C	T	0.7	0.0188	0.0033	-0.03724	0.03112	Endometrioid carcinoma
rs9579083	G	C	0.7667	-0.0295	0.0047	0.01527	0.03698	Endometrioid carcinoma
rs9926784	T	C	0.7917	0.0265	0.0042	0.01902	0.03703	Endometrioid carcinoma
rs1000940	G	A	0.225	0.0192	0.0034	-0.01015	0.03075	Low malignant potential tumours
rs10132280	A	C	0.3333	-0.023	0.0034	-0.05912	0.03166	Low malignant potential tumours
rs1016287	T	C	0.325	0.0229	0.0034	0.008774	0.03173	Low malignant potential tumours
rs10182181	A	G	0.5	-0.0307	0.0031	0.01029	0.02889	Low malignant potential tumours
rs10733682	A	G	0.425	0.0174	0.0031	0.004199	0.02849	Low malignant potential tumours
rs10938397	A	G	0.5667	-0.0402	0.0031	-0.01858	0.02837	Low malignant potential tumours
rs10968576	G	A	0.2917	0.0249	0.0033	0.03414	0.03038	Low malignant potential tumours
rs11030104	A	G	0.8	0.0414	0.0038	0.06794	0.03486	Low malignant potential tumours
rs11165643	C	T	0.425	-0.0218	0.0031	-0.04726	0.02923	Low malignant potential tumours
rs1167827	A	G	0.4583	-0.0202	0.0033	0.001989	0.02861	Low malignant potential tumours
rs11727676	C	T	0.075	-0.0358	0.0064	0.05436	0.04906	Low malignant potential tumours
rs12286929	G	A	0.4333	0.0217	0.0031	-0.06626	0.02869	Low malignant potential tumours
rs12429545	G	A	0.9	-0.0334	0.0047	-0.1077	0.04295	Low malignant potential tumours
rs12940622	A	G	0.4583	-0.0182	0.0031	-0.01646	0.02903	Low malignant potential tumours
rs12986742	C	T	0.5	0.0212	0.0037	-0.01602	0.02868	Low malignant potential tumours
rs13021737	A	G	0.125	-0.0601	0.004	-0.02666	0.03744	Low malignant potential tumours
rs13078960	T	G	0.8167	-0.0297	0.0039	-0.04855	0.0351	Low malignant potential tumours
rs13107325	C	T	0.8833	-0.0477	0.0068	-0.07179	0.05297	Low malignant potential tumours
rs13191362	A	G	0.8	0.0277	0.0048	0.06481	0.04402	Low malignant potential tumours
rs1516725	T	C	0.0917	-0.0451	0.0046	0.03274	0.04184	Low malignant potential tumours
rs1528435	T	C	0.5833	0.0178	0.0031	0.003182	0.02911	Low malignant potential tumours
rs16851483	G	T	0.9083	-0.0483	0.0077	0.02486	0.05779	Low malignant potential tumours
rs16951275	C	T	0.225	-0.0311	0.0037	0.02419	0.03331	Low malignant potential tumours
rs17001654	C	G	0.8417	-0.0306	0.0053	-0.002724	0.03911	Low malignant potential tumours
rs17024393	C	T	0.04167	0.0658	0.0088	0.1547	0.0833	Low malignant potential tumours
rs17066856	C	T	0.1333	-0.0395	0.0055	-0.02386	0.0487	Low malignant potential tumours
rs17094222	C	T	0.2083	0.0249	0.0038	-0.0138	0.03516	Low malignant potential tumours
rs17405819	C	T	0.3667	-0.0224	0.0033	0.004438	0.03052	Low malignant potential tumours
rs17724992	A	G	0.6917	0.0194	0.0035	0.06938	0.03242	Low malignant potential tumours
rs1808579	T	C	0.475	-0.0167	0.0031	-0.01764	0.02846	Low malignant potential tumours
rs1928295	C	T	0.425	-0.0188	0.0031	-0.007297	0.02833	Low malignant potential tumours
rs2033529	G	A	0.2583	0.019	0.0033	0.004907	0.03205	Low malignant potential tumours
rs2033732	C	T	0.7583	0.0192	0.0035	0.02497	0.03306	Low malignant potential tumours
rs205262	A	G	0.7333	-0.0221	0.0035	-0.01365	0.03145	Low malignant potential tumours
rs2112347	G	T	0.375	-0.0261	0.0031	-0.0003113	0.02931	Low malignant potential tumours
rs2121279	T	C	0.1167	0.0245	0.0044	0.03967	0.04269	Low malignant potential tumours
rs2176598	T	C	0.2	0.0198	0.0036	0.00518	0.0326	Low malignant potential tumours
rs2207139	G	A	0.1	0.0447	0.004	-0.03505	0.03758	Low malignant potential tumours
rs2245368	T	C	0.7583	-0.0317	0.0057	0.03044	0.03868	Low malignant potential tumours
rs2287019	C	T	0.85	0.036	0.0042	-0.01357	0.03665	Low malignant potential tumours
rs2365389	C	T	0.6583	0.02	0.0031	0.01296	0.0289	Low malignant potential tumours
rs2820292	A	C	0.4917	-0.0195	0.0031	-0.04035	0.02854	Low malignant potential tumours
rs29941	A	G	0.3333	-0.0182	0.0033	0.0355	0.03005	Low malignant potential tumours
rs3101336	T	C	0.3509	-0.0334	0.0031	-0.03006	0.02923	Low malignant potential tumours
rs3736485	A	G	0.425	0.0176	0.0031	0.008774	0.02862	Low malignant potential tumours
rs3817334	C	T	0.55	-0.0262	0.0031	-0.0149	0.02888	Low malignant potential tumours
rs3849570	A	C	0.3667	0.0188	0.0034	0.01864	0.02989	Low malignant potential tumours
rs3888190	A	C	0.3583	0.0309	0.0031	0.0199	0.02899	Low malignant potential tumours
rs4256980	G	C	0.725	0.0209	0.0031	-0.003569	0.02923	Low malignant potential tumours
rs4740619	T	C	0.5333	0.0179	0.0031	-0.009939	0.02828	Low malignant potential tumours
rs4889606	G	A	0.3583	-0.0183	0.0031	-0.002875	0.02947	Low malignant potential tumours
rs543874	G	A	0.2667	0.0482	0.0039	-0.01578	0.03587	Low malignant potential tumours
rs6477694	C	T	0.3583	0.0174	0.0031	-0.02574	0.02961	Low malignant potential tumours
rs6567160	C	T	0.2833	0.0556	0.0036	-0.00373	0.03334	Low malignant potential tumours
rs657452	A	G	0.4167	0.0227	0.0031	0.01122	0.0288	Low malignant potential tumours
rs6656785	G	A	0.3833	0.0217	0.0031	0.03466	0.02911	Low malignant potential tumours
rs6804842	A	G	0.425	-0.0185	0.0031	-0.002905	0.02957	Low malignant potential tumours
rs7141420	T	C	0.6167	0.0235	0.0031	-0.02442	0.02909	Low malignant potential tumours
rs758747	C	T	0.7333	-0.0225	0.0037	0.02285	0.03282	Low malignant potential tumours
rs7599312	G	A	0.7083	0.022	0.0034	-0.03306	0.0321	Low malignant potential tumours
rs7899106	A	G	0.95	-0.0395	0.0071	-0.1092	0.06504	Low malignant potential tumours
rs7903146	T	C	0.25	-0.0234	0.0034	-0.02033	0.03094	Low malignant potential tumours
rs879620	C	T	0.4083	-0.0244	0.004	-0.06526	0.02962	Low malignant potential tumours
rs9400239	C	T	0.7	0.0188	0.0033	-0.007059	0.03096	Low malignant potential tumours
rs9579083	G	C	0.7667	-0.0295	0.0047	0.02882	0.03686	Low malignant potential tumours
rs9926784	T	C	0.7917	0.0265	0.0042	0.006015	0.03624	Low malignant potential tumours

## Sheet: Supplementary Data 5
SNP	Effect Allele	Non-Effect Allele	EAF	Beta (Height)	SE (Height)	lnOR (Ovarian cancer)	SE (Ovarian cancer)	Outcome
rs10037512	T	C	0.525	0.03	0.003	0.01151	0.01324	Invasive epithelial ovarian cancer
rs10119624	A	G	0.683	0.024	0.0031	-0.007774	0.01407	Invasive epithelial ovarian cancer
rs10131337	T	C	0.203	0.027	0.0038	0.00341	0.01599	Invasive epithelial ovarian cancer
rs10136129	T	C	0.758	0.025	0.0038	0.02209	0.01679	Invasive epithelial ovarian cancer
rs10152739	A	T	0.8	-0.022	0.0034	0.01004	0.01528	Invasive epithelial ovarian cancer
rs10236884	A	G	0.442	-0.023	0.0031	-0.004436	0.01466	Invasive epithelial ovarian cancer
rs10283100	A	G	0.025	-0.057	0.0085	-0.01218	0.03262	Invasive epithelial ovarian cancer
rs1036821	A	G	0.317	-0.037	0.0032	-0.02655	0.01454	Invasive epithelial ovarian cancer
rs10445823	T	C	0.842	0.047	0.0049	0.01451	0.02239	Invasive epithelial ovarian cancer
rs1047014	T	C	0.725	-0.032	0.0036	-0.007654	0.01595	Invasive epithelial ovarian cancer
rs1074078	T	C	0.351	0.018	0.0032	-0.02988	0.01394	Invasive epithelial ovarian cancer
rs10767838	A	G	0.767	0.025	0.0033	-0.003764	0.01494	Invasive epithelial ovarian cancer
rs10787959	A	G	0.3	0.027	0.0033	-0.01746	0.0146	Invasive epithelial ovarian cancer
rs10794175	T	G	0.296	0.02	0.003	-0.01033	0.01333	Invasive epithelial ovarian cancer
rs10868439	A	G	0.467	-0.027	0.003	-0.0113	0.01333	Invasive epithelial ovarian cancer
rs10948222	T	C	0.387	-0.031	0.0033	0.009203	0.01342	Invasive epithelial ovarian cancer
rs10995319	T	C	0.733	0.019	0.0034	0.005388	0.01545	Invasive epithelial ovarian cancer
rs1113765	A	G	0.192	-0.024	0.0038	0.004593	0.01726	Invasive epithelial ovarian cancer
rs11144688	A	G	0.095	-0.063	0.0063	0.01404	0.02173	Invasive epithelial ovarian cancer
rs11152213	A	C	0.717	-0.025	0.0035	0.006121	0.01553	Invasive epithelial ovarian cancer
rs11205303	T	C	0.642	-0.053	0.0035	0.005329	0.01351	Invasive epithelial ovarian cancer
rs11221442	C	G	0.217	-0.027	0.0035	0.001404	0.01615	Invasive epithelial ovarian cancer
rs11244772	A	G	0.725	-0.018	0.0032	0.01511	0.01425	Invasive epithelial ovarian cancer
rs1133415	A	G	0.4	-0.019	0.0029	0.008316	0.0132	Invasive epithelial ovarian cancer
rs1155939	A	C	0.433	0.042	0.0029	-0.00815	0.01319	Invasive epithelial ovarian cancer
rs11618507	T	G	0.275	0.023	0.0036	0.001513	0.01604	Invasive epithelial ovarian cancer
rs11626496	C	G	0.35	-0.019	0.003	0.01529	0.01437	Invasive epithelial ovarian cancer
rs11642612	A	C	0.559	-0.016	0.003	-0.002045	0.01352	Invasive epithelial ovarian cancer
rs11648796	A	G	0.733	-0.033	0.0038	-0.01683	0.01718	Invasive epithelial ovarian cancer
rs11652094	C	G	0.675	0.018	0.0032	-0.0103	0.01461	Invasive epithelial ovarian cancer
rs11667331	A	G	0.828	-0.024	0.004	-0.03468	0.01843	Invasive epithelial ovarian cancer
rs11684404	T	C	0.7	-0.032	0.0031	-0.01859	0.01404	Invasive epithelial ovarian cancer
rs1171615	T	C	0.833	-0.022	0.0038	-0.01666	0.01613	Invasive epithelial ovarian cancer
rs11722554	A	G	0.042	-0.063	0.0098	0.01363	0.0398	Invasive epithelial ovarian cancer
rs11735005	T	G	0.467	0.017	0.003	0.0002052	0.0133	Invasive epithelial ovarian cancer
rs11799609	T	G	0.142	0.026	0.0042	0.01415	0.01803	Invasive epithelial ovarian cancer
rs11855014	A	G	0.246	-0.022	0.0034	-0.01701	0.01441	Invasive epithelial ovarian cancer
rs11880124	A	G	0.933	0.041	0.0054	-0.01241	0.02326	Invasive epithelial ovarian cancer
rs11880992	A	G	0.375	0.033	0.003	-0.01223	0.01332	Invasive epithelial ovarian cancer
rs1190545	C	G	0.7	0.025	0.0033	-0.00655	0.01506	Invasive epithelial ovarian cancer
rs11950193	A	C	0.042	0.062	0.0098	0.02667	0.03428	Invasive epithelial ovarian cancer
rs1199734	T	G	0.167	-0.022	0.0039	0.03823	0.01765	Invasive epithelial ovarian cancer
rs12065210	T	C	0.108	0.036	0.005	0.02343	0.02238	Invasive epithelial ovarian cancer
rs12097239	A	G	0.288	-0.033	0.0034	-0.01093	0.01581	Invasive epithelial ovarian cancer
rs12214804	T	C	0.925	-0.084	0.0057	-0.03842	0.02321	Invasive epithelial ovarian cancer
rs12330322	T	C	0.225	-0.034	0.0035	0.004517	0.01597	Invasive epithelial ovarian cancer
rs1244981	A	G	0.817	0.025	0.0041	-0.01265	0.01891	Invasive epithelial ovarian cancer
rs12513181	A	C	0.728	-0.02	0.0033	0.002962	0.01511	Invasive epithelial ovarian cancer
rs12538407	A	G	0.617	0.032	0.003	0.006071	0.01349	Invasive epithelial ovarian cancer
rs12639764	T	C	0.543	0.027	0.003	-0.0135	0.0136	Invasive epithelial ovarian cancer
rs12693589	T	C	0.754	-0.022	0.0034	0.01344	0.01539	Invasive epithelial ovarian cancer
rs12694443	T	G	0.429	-0.026	0.003	-0.01255	0.01318	Invasive epithelial ovarian cancer
rs12779328	T	C	0.35	-0.028	0.0033	0.002773	0.01469	Invasive epithelial ovarian cancer
rs12908753	A	G	0.283	0.038	0.0036	-0.01041	0.01504	Invasive epithelial ovarian cancer
rs12986437	A	C	0.822	-0.022	0.0035	0.01384	0.01578	Invasive epithelial ovarian cancer
rs12987566	T	C	0.225	0.024	0.0033	-0.006206	0.01499	Invasive epithelial ovarian cancer
rs13014679	A	C	0.925	0.04	0.0071	0.03361	0.03188	Invasive epithelial ovarian cancer
rs13030174	A	C	0.733	0.023	0.0034	-0.0104	0.01587	Invasive epithelial ovarian cancer
rs13078528	A	G	0.942	0.045	0.0064	0.0247	0.03006	Invasive epithelial ovarian cancer
rs13084192	A	T	0.592	0.023	0.0031	-0.009578	0.01369	Invasive epithelial ovarian cancer
rs13150868	T	G	0.527	0.017	0.003	5.06e-05	0.01359	Invasive epithelial ovarian cancer
rs13152352	A	C	0.161	-0.074	0.0041	0.02474	0.01794	Invasive epithelial ovarian cancer
rs13155659	T	C	0.289	0.03	0.0031	0.004535	0.01436	Invasive epithelial ovarian cancer
rs13185815	T	G	0.915	0.041	0.0056	-0.009783	0.02489	Invasive epithelial ovarian cancer
rs1320135	T	C	0.458	0.019	0.003	-0.001197	0.01367	Invasive epithelial ovarian cancer
rs13210323	A	C	0.725	0.037	0.0034	0.001568	0.0148	Invasive epithelial ovarian cancer
rs1325596	A	G	0.508	0.025	0.0029	0.00514	0.01348	Invasive epithelial ovarian cancer
rs13276054	C	G	0.658	-0.024	0.0033	-0.03701	0.01438	Invasive epithelial ovarian cancer
rs13302191	A	T	0.242	-0.025	0.0033	0.008809	0.01471	Invasive epithelial ovarian cancer
rs13306455	T	C	0.17	0.031	0.0039	-0.02328	0.01763	Invasive epithelial ovarian cancer
rs13388725	A	G	0.617	-0.018	0.003	-0.009594	0.01362	Invasive epithelial ovarian cancer
rs1345128	C	G	0.7	0.022	0.0033	0.002811	0.01483	Invasive epithelial ovarian cancer
rs1370878	A	G	0.508	-0.019	0.0029	-0.005555	0.01328	Invasive epithelial ovarian cancer
rs1393786	A	C	0.192	-0.027	0.0033	0.01211	0.01491	Invasive epithelial ovarian cancer
rs1401796	A	C	0.475	-0.031	0.003	-0.01728	0.01385	Invasive epithelial ovarian cancer
rs1415701	A	G	0.25	-0.044	0.0036	-0.009117	0.01494	Invasive epithelial ovarian cancer
rs143384	A	G	0.6	-0.075	0.0032	-0.006099	0.01343	Invasive epithelial ovarian cancer
rs153750	T	G	0.325	-0.031	0.0031	-0.03558	0.0138	Invasive epithelial ovarian cancer
rs1545552	A	G	0.297	-0.029	0.0034	0.006494	0.01462	Invasive epithelial ovarian cancer
rs1552173	T	C	0.542	-0.018	0.0029	-0.02633	0.0135	Invasive epithelial ovarian cancer
rs1562975	A	G	0.297	0.025	0.0032	0.006486	0.01463	Invasive epithelial ovarian cancer
rs1576900	A	G	0.28	-0.019	0.0033	0.01783	0.01435	Invasive epithelial ovarian cancer
rs1599473	T	G	0.15	-0.027	0.0034	-0.005935	0.01559	Invasive epithelial ovarian cancer
rs1614303	T	G	0.867	0.022	0.0038	-0.02095	0.01711	Invasive epithelial ovarian cancer
rs165189	A	G	0.88	-0.029	0.0046	-0.008432	0.01943	Invasive epithelial ovarian cancer
rs1659127	A	G	0.3	0.03	0.0033	0.009576	0.01389	Invasive epithelial ovarian cancer
rs1681630	T	C	0.242	0.029	0.0031	3.71e-05	0.01412	Invasive epithelial ovarian cancer
rs16865791	A	C	0.033	0.04	0.0057	0.02603	0.02417	Invasive epithelial ovarian cancer
rs16876334	T	C	0.033	-0.038	0.0068	0.03663	0.03012	Invasive epithelial ovarian cancer
rs16942383	A	C	0.042	-0.12	0.0089	0.03947	0.03334	Invasive epithelial ovarian cancer
rs16964211	A	G	0.042	-0.057	0.0071	0.03152	0.0299	Invasive epithelial ovarian cancer
rs16967866	T	G	0.95	0.038	0.0066	-0.01157	0.02936	Invasive epithelial ovarian cancer
rs16994718	T	C	0.092	-0.025	0.0041	0.02023	0.01916	Invasive epithelial ovarian cancer
rs17052031	A	T	0.833	0.031	0.0047	-0.04326	0.02098	Invasive epithelial ovarian cancer
rs17088190	T	C	0.212	-0.028	0.0034	0.01974	0.01578	Invasive epithelial ovarian cancer
rs17197086	T	C	0.117	0.035	0.0048	0.005405	0.02186	Invasive epithelial ovarian cancer
rs17257113	A	G	0.217	0.027	0.0038	0.01317	0.01739	Invasive epithelial ovarian cancer
rs17277008	T	C	0.75	-0.039	0.0032	-0.00959	0.01413	Invasive epithelial ovarian cancer
rs17369123	T	C	0.233	0.031	0.0038	0.00678	0.01728	Invasive epithelial ovarian cancer
rs17391694	T	C	0.136	0.043	0.0053	0.004002	0.02087	Invasive epithelial ovarian cancer
rs17409588	T	C	0.7	-0.019	0.0033	0.008961	0.01435	Invasive epithelial ovarian cancer
rs17416284	A	T	0.675	0.022	0.0031	-0.008704	0.01405	Invasive epithelial ovarian cancer
rs1742829	A	T	0.931	-0.037	0.0055	-0.03043	0.02387	Invasive epithelial ovarian cancer
rs17473243	A	G	0.325	0.023	0.0031	-0.0296	0.01455	Invasive epithelial ovarian cancer
rs1749824	A	C	0.483	-0.023	0.003	0.008892	0.01331	Invasive epithelial ovarian cancer
rs17511102	A	T	0.949	-0.053	0.0057	0.04527	0.03297	Invasive epithelial ovarian cancer
rs1752388	A	C	0.883	0.03	0.0046	-0.008053	0.02033	Invasive epithelial ovarian cancer
rs17556750	A	C	0.275	0.046	0.0032	-0.0245	0.01458	Invasive epithelial ovarian cancer
rs17806888	T	C	0.908	0.034	0.0048	0.01547	0.02016	Invasive epithelial ovarian cancer
rs17807185	A	G	0.592	-0.022	0.003	0.0142	0.0142	Invasive epithelial ovarian cancer
rs1797625	A	T	0.617	-0.019	0.003	0.01137	0.01386	Invasive epithelial ovarian cancer
rs180165	T	C	0.508	-0.019	0.003	-0.002147	0.01324	Invasive epithelial ovarian cancer
rs1812175	A	G	0.192	-0.079	0.004	-0.004446	0.01791	Invasive epithelial ovarian cancer
rs1832871	A	G	0.367	0.025	0.0031	-0.006163	0.01411	Invasive epithelial ovarian cancer
rs1855078	T	C	0.825	-0.023	0.0041	-0.01208	0.01859	Invasive epithelial ovarian cancer
rs1870761	A	C	0.383	0.018	0.003	-0.02291	0.01339	Invasive epithelial ovarian cancer
rs1884897	A	G	0.375	0.044	0.003	0.007625	0.01388	Invasive epithelial ovarian cancer
rs1950500	T	C	0.233	0.031	0.0032	0.004432	0.01492	Invasive epithelial ovarian cancer
rs1996422	A	G	0.717	-0.022	0.0033	-0.002629	0.01491	Invasive epithelial ovarian cancer
rs2010997	A	G	0.367	0.02	0.003	0.00733	0.0133	Invasive epithelial ovarian cancer
rs2028067	T	C	0.8	-0.031	0.0039	-0.01849	0.01801	Invasive epithelial ovarian cancer
rs2035901	A	G	0.533	-0.031	0.003	-0.008326	0.01357	Invasive epithelial ovarian cancer
rs2062708	T	C	0.877	-0.034	0.004	0.005366	0.0185	Invasive epithelial ovarian cancer
rs2070776	A	G	0.333	-0.042	0.0031	0.00179	0.0139	Invasive epithelial ovarian cancer
rs2072268	A	G	0.525	-0.02	0.0031	-0.007323	0.01352	Invasive epithelial ovarian cancer
rs2079795	T	C	0.3	0.045	0.0031	-0.01175	0.01411	Invasive epithelial ovarian cancer
rs2093210	T	C	0.596	-0.039	0.0031	0.01363	0.01351	Invasive epithelial ovarian cancer
rs2110001	C	G	0.691	-0.032	0.0035	-0.01387	0.01435	Invasive epithelial ovarian cancer
rs213653	A	G	0.3	0.023	0.0042	-0.01211	0.01493	Invasive epithelial ovarian cancer
rs2149163	C	G	0.408	0.02	0.003	-0.0334	0.0136	Invasive epithelial ovarian cancer
rs2166898	A	G	0.169	-0.027	0.0041	-0.005588	0.0189	Invasive epithelial ovarian cancer
rs217181	T	C	0.2	0.024	0.0038	0.02875	0.01649	Invasive epithelial ovarian cancer
rs2181834	T	G	0.542	0.022	0.0029	-0.01894	0.01335	Invasive epithelial ovarian cancer
rs2237886	T	C	0.108	0.043	0.0049	-0.001119	0.02221	Invasive epithelial ovarian cancer
rs2247341	A	G	0.417	0.027	0.0031	0.009193	0.01392	Invasive epithelial ovarian cancer
rs2256183	A	G	0.558	0.037	0.003	-0.0002763	0.01343	Invasive epithelial ovarian cancer
rs227724	A	T	0.703	-0.03	0.0031	0.006044	0.01462	Invasive epithelial ovarian cancer
rs2278789	T	C	0.683	0.018	0.003	-0.002282	0.01358	Invasive epithelial ovarian cancer
rs2279007	A	G	0.258	-0.025	0.0036	0.01701	0.01514	Invasive epithelial ovarian cancer
rs2281645	A	G	0.642	0.019	0.0032	-0.003035	0.01435	Invasive epithelial ovarian cancer
rs2289195	A	G	0.367	0.038	0.003	0.03879	0.0138	Invasive epithelial ovarian cancer
rs2302580	T	C	0.491	-0.029	0.0036	0.005478	0.01335	Invasive epithelial ovarian cancer
rs2303085	T	C	0.158	-0.023	0.0042	0.008844	0.01905	Invasive epithelial ovarian cancer
rs2303262	T	C	0.75	-0.025	0.0041	-0.01964	0.01585	Invasive epithelial ovarian cancer
rs2306578	T	C	0.991	-0.069	0.0097	-0.008869	0.05137	Invasive epithelial ovarian cancer
rs2326458	A	C	0.833	-0.022	0.0035	0.006874	0.01496	Invasive epithelial ovarian cancer
rs237711	C	G	0.718	-0.037	0.0036	0.03159	0.01621	Invasive epithelial ovarian cancer
rs239256	T	C	0.864	0.028	0.0037	0.002598	0.01617	Invasive epithelial ovarian cancer
rs2427307	A	G	0.27	-0.02	0.0032	-0.02019	0.01446	Invasive epithelial ovarian cancer
rs2581830	T	C	0.358	0.031	0.003	0.009667	0.01342	Invasive epithelial ovarian cancer
rs2597513	T	C	0.875	-0.039	0.0048	0.01215	0.02205	Invasive epithelial ovarian cancer
rs2609334	T	C	0.733	0.022	0.0034	-0.000264	0.01578	Invasive epithelial ovarian cancer
rs2609996	A	C	0.383	0.017	0.0029	-0.005566	0.01322	Invasive epithelial ovarian cancer
rs2631676	A	G	0.725	-0.028	0.0039	-0.008015	0.017	Invasive epithelial ovarian cancer
rs2633761	A	G	0.583	0.016	0.0029	0.01251	0.01325	Invasive epithelial ovarian cancer
rs2662027	T	G	0.083	-0.033	0.0048	0.002609	0.02174	Invasive epithelial ovarian cancer
rs273945	A	C	0.466	-0.019	0.0031	0.003116	0.01332	Invasive epithelial ovarian cancer
rs2741311	T	C	0.05	0.051	0.0055	-0.007159	0.02531	Invasive epithelial ovarian cancer
rs2778027	T	C	0.783	-0.027	0.0039	-0.007445	0.01757	Invasive epithelial ovarian cancer
rs2802292	T	G	0.576	0.017	0.003	-0.007123	0.01357	Invasive epithelial ovarian cancer
rs2806561	A	G	0.567	0.027	0.0029	0.02649	0.01356	Invasive epithelial ovarian cancer
rs2811594	A	G	0.333	-0.024	0.0032	-0.03735	0.01381	Invasive epithelial ovarian cancer
rs2815379	A	G	0.242	-0.018	0.0033	0.01959	0.01495	Invasive epithelial ovarian cancer
rs2834442	A	T	0.636	0.024	0.0031	-0.01388	0.01388	Invasive epithelial ovarian cancer
rs2836288	A	C	0.534	-0.019	0.0029	0.0059	0.01321	Invasive epithelial ovarian cancer
rs2925155	T	C	0.333	-0.023	0.0034	0.01412	0.01516	Invasive epithelial ovarian cancer
rs2970578	T	G	0.602	-0.021	0.0031	0.006162	0.01378	Invasive epithelial ovarian cancer
rs3017036	T	G	0.283	-0.021	0.0036	-0.00568	0.01452	Invasive epithelial ovarian cancer
rs3103267	A	C	0.364	-0.038	0.0033	-0.009433	0.01488	Invasive epithelial ovarian cancer
rs310421	T	G	0.483	0.032	0.0029	-0.006808	0.01335	Invasive epithelial ovarian cancer
rs3118905	A	G	0.237	-0.058	0.0033	-0.001637	0.01473	Invasive epithelial ovarian cancer
rs31203	T	C	0.686	0.032	0.0032	0.007543	0.01443	Invasive epithelial ovarian cancer
rs316618	A	T	0.158	-0.026	0.0037	-0.03889	0.01605	Invasive epithelial ovarian cancer
rs34651	T	C	0.905	-0.041	0.0058	-0.01819	0.02505	Invasive epithelial ovarian cancer
rs3739707	A	C	0.3	-0.024	0.0035	-0.02945	0.01546	Invasive epithelial ovarian cancer
rs3755196	A	G	0.692	-0.018	0.0032	-0.005975	0.01429	Invasive epithelial ovarian cancer
rs3764419	A	C	0.375	-0.041	0.003	-0.04399	0.01352	Invasive epithelial ovarian cancer
rs3790598	A	G	0.119	-0.026	0.0041	-0.02698	0.01841	Invasive epithelial ovarian cancer
rs3791679	A	G	0.72	0.06	0.0035	-0.01152	0.01537	Invasive epithelial ovarian cancer
rs3796529	T	C	0.169	0.031	0.0037	-0.0009815	0.01665	Invasive epithelial ovarian cancer
rs3802758	A	G	0.966	0.039	0.0066	-0.006569	0.02661	Invasive epithelial ovarian cancer
rs3807931	A	G	0.408	0.027	0.0029	-0.0002813	0.01327	Invasive epithelial ovarian cancer
rs3814333	T	C	0.342	0.049	0.0032	0.006203	0.0143	Invasive epithelial ovarian cancer
rs3818416	A	C	0.208	-0.021	0.0035	-0.01654	0.01562	Invasive epithelial ovarian cancer
rs3849769	A	G	0.3	-0.021	0.0033	-0.01614	0.01498	Invasive epithelial ovarian cancer
rs3868143	T	C	0.925	0.033	0.0055	-0.07087	0.02515	Invasive epithelial ovarian cancer
rs3885668	T	C	0.558	-0.022	0.003	-0.01961	0.01393	Invasive epithelial ovarian cancer
rs389663	T	C	0.317	0.022	0.0031	0.02146	0.01434	Invasive epithelial ovarian cancer
rs4146850	A	G	0.492	0.018	0.0029	-0.02464	0.01314	Invasive epithelial ovarian cancer
rs42039	T	C	0.283	0.068	0.0034	0.01924	0.01529	Invasive epithelial ovarian cancer
rs4239020	T	C	0.708	-0.021	0.0031	0.006126	0.0146	Invasive epithelial ovarian cancer
rs4246079	A	G	0.1	-0.038	0.005	-0.01391	0.02163	Invasive epithelial ovarian cancer
rs4246302	A	G	0.667	-0.027	0.0033	0.009902	0.01465	Invasive epithelial ovarian cancer
rs425277	T	C	0.28	0.028	0.0033	-0.009469	0.01462	Invasive epithelial ovarian cancer
rs429433	A	G	0.05	0.046	0.0071	0.01096	0.03327	Invasive epithelial ovarian cancer
rs4320932	T	C	0.8	0.029	0.0041	0.04355	0.01661	Invasive epithelial ovarian cancer
rs4325879	T	C	0.264	-0.021	0.0035	-0.01015	0.01496	Invasive epithelial ovarian cancer
rs4369779	T	C	0.258	-0.056	0.0036	-0.02672	0.01645	Invasive epithelial ovarian cancer
rs4371882	A	G	0.833	-0.027	0.0038	-0.04273	0.01789	Invasive epithelial ovarian cancer
rs4378999	A	T	0.858	-0.034	0.0048	-0.009141	0.02094	Invasive epithelial ovarian cancer
rs445151	T	C	0.831	0.022	0.0038	0.01073	0.01564	Invasive epithelial ovarian cancer
rs4461027	T	C	0.65	0.028	0.0031	-0.001667	0.01345	Invasive epithelial ovarian cancer
rs4542783	T	C	0.612	0.032	0.0039	-0.01608	0.01394	Invasive epithelial ovarian cancer
rs4548838	T	C	0.45	0.033	0.003	-0.005602	0.01334	Invasive epithelial ovarian cancer
rs461521	A	C	0.5	0.016	0.003	0.009575	0.0132	Invasive epithelial ovarian cancer
rs4624820	A	G	0.4	0.018	0.0029	-0.009537	0.01313	Invasive epithelial ovarian cancer
rs4655345	A	G	0.583	0.024	0.003	0.03944	0.01388	Invasive epithelial ovarian cancer
rs4675945	T	G	0.358	-0.02	0.003	0.004857	0.01363	Invasive epithelial ovarian cancer
rs4686904	T	C	0.642	-0.021	0.0031	0.01647	0.01387	Invasive epithelial ovarian cancer
rs4721810	A	C	0.15	0.031	0.0044	-0.02582	0.01931	Invasive epithelial ovarian cancer
rs4722837	A	G	0.583	0.017	0.0031	0.001148	0.0132	Invasive epithelial ovarian cancer
rs4725061	A	G	0.578	-0.02	0.0031	0.00977	0.01352	Invasive epithelial ovarian cancer
rs4733724	A	G	0.808	0.05	0.0037	-0.03768	0.01656	Invasive epithelial ovarian cancer
rs4735677	A	T	0.658	-0.037	0.0032	0.01673	0.01466	Invasive epithelial ovarian cancer
rs4745948	A	G	0.567	0.021	0.0029	0.002924	0.01316	Invasive epithelial ovarian cancer
rs4748978	T	C	0.585	-0.018	0.0031	0.005146	0.01411	Invasive epithelial ovarian cancer
rs4803468	A	G	0.398	0.03	0.0031	-0.0002417	0.01373	Invasive epithelial ovarian cancer
rs4806934	A	G	0.633	-0.029	0.0031	0.01218	0.01384	Invasive epithelial ovarian cancer
rs4812888	A	G	0.7	0.021	0.0037	0.01477	0.01693	Invasive epithelial ovarian cancer
rs4821890	A	G	0.733	0.017	0.0031	-0.01842	0.01395	Invasive epithelial ovarian cancer
rs4868126	T	G	0.35	-0.036	0.0032	0.03023	0.0141	Invasive epithelial ovarian cancer
rs4876357	T	C	0.433	0.017	0.0029	-0.006999	0.0132	Invasive epithelial ovarian cancer
rs4930585	T	C	0.175	-0.028	0.0041	-0.02297	0.01851	Invasive epithelial ovarian cancer
rs4939837	A	G	0.342	0.019	0.0033	-0.02547	0.01401	Invasive epithelial ovarian cancer
rs4986172	T	C	0.325	-0.034	0.0032	0.003704	0.01392	Invasive epithelial ovarian cancer
rs519384	A	T	0.26	0.031	0.0033	0.01865	0.01489	Invasive epithelial ovarian cancer
rs552707	T	C	0.314	0.046	0.0032	-0.02135	0.01464	Invasive epithelial ovarian cancer
rs568610	T	C	0.208	0.022	0.0034	0.02234	0.01568	Invasive epithelial ovarian cancer
rs5742915	T	C	0.45	-0.035	0.0031	0.009579	0.01315	Invasive epithelial ovarian cancer
rs5754185	C	G	0.892	0.035	0.0042	0.01436	0.01867	Invasive epithelial ovarian cancer
rs5757318	A	T	0.864	-0.029	0.0048	-0.02219	0.01855	Invasive epithelial ovarian cancer
rs584828	T	C	0.433	-0.025	0.003	-0.01725	0.01418	Invasive epithelial ovarian cancer
rs593133	T	C	0.839	-0.025	0.0037	-0.001297	0.01629	Invasive epithelial ovarian cancer
rs6020202	A	G	0.217	-0.022	0.0036	0.004727	0.01563	Invasive epithelial ovarian cancer
rs6047319	A	G	0.658	-0.019	0.0032	0.01055	0.01423	Invasive epithelial ovarian cancer
rs605372	T	C	0.967	0.052	0.0091	0.0296	0.04919	Invasive epithelial ovarian cancer
rs606452	A	C	0.158	0.043	0.0043	0.006038	0.01964	Invasive epithelial ovarian cancer
rs6085662	C	G	0.336	0.02	0.0032	-0.005138	0.01449	Invasive epithelial ovarian cancer
rs625735	A	G	0.342	0.023	0.003	0.00966	0.01358	Invasive epithelial ovarian cancer
rs6435143	A	C	0.442	0.019	0.003	-0.02251	0.01344	Invasive epithelial ovarian cancer
rs6439168	A	G	0.183	-0.037	0.0036	-0.005391	0.01666	Invasive epithelial ovarian cancer
rs6441170	T	C	0.638	-0.022	0.003	-0.01548	0.01372	Invasive epithelial ovarian cancer
rs648831	T	C	0.492	0.031	0.003	-0.02453	0.01324	Invasive epithelial ovarian cancer
rs6544650	A	G	0.583	-0.018	0.003	-0.03325	0.01333	Invasive epithelial ovarian cancer
rs6556312	T	G	0.15	0.031	0.0042	-0.01571	0.01846	Invasive epithelial ovarian cancer
rs6584575	A	G	0.08	0.034	0.0052	0.0704	0.02237	Invasive epithelial ovarian cancer
rs6600365	T	C	0.6	-0.027	0.0029	-0.01509	0.01331	Invasive epithelial ovarian cancer
rs6601882	T	C	0.72	0.023	0.0038	-0.008877	0.01456	Invasive epithelial ovarian cancer
rs6658835	A	G	0.767	-0.022	0.0034	-0.003148	0.01502	Invasive epithelial ovarian cancer
rs6684205	A	G	0.814	-0.034	0.0032	0.001184	0.01456	Invasive epithelial ovarian cancer
rs6691924	T	C	0.85	0.032	0.005	0.02302	0.02206	Invasive epithelial ovarian cancer
rs6713865	A	G	0.817	0.031	0.004	0.004927	0.01743	Invasive epithelial ovarian cancer
rs6739772	A	G	0.233	-0.02	0.0032	-0.02256	0.01487	Invasive epithelial ovarian cancer
rs6838153	A	G	0.667	-0.022	0.0031	-0.008243	0.01398	Invasive epithelial ovarian cancer
rs6869670	T	C	0.892	-0.024	0.0041	0.02961	0.01887	Invasive epithelial ovarian cancer
rs6903732	A	C	0.576	0.017	0.003	0.008534	0.01352	Invasive epithelial ovarian cancer
rs6919321	A	G	0.625	0.021	0.003	0.02501	0.01349	Invasive epithelial ovarian cancer
rs6920372	A	G	0.364	-0.025	0.0029	0.004447	0.01336	Invasive epithelial ovarian cancer
rs6952113	A	G	0.375	-0.018	0.003	0.03823	0.01355	Invasive epithelial ovarian cancer
rs6962887	T	G	0.655	0.023	0.0034	0.003277	0.01454	Invasive epithelial ovarian cancer
rs6974574	A	T	0.255	-0.03	0.0034	-0.0165	0.01398	Invasive epithelial ovarian cancer
rs6999216	A	T	0.783	-0.02	0.0036	0.01669	0.01619	Invasive epithelial ovarian cancer
rs7000226	C	G	0.29	0.023	0.0034	-0.00316	0.01532	Invasive epithelial ovarian cancer
rs7033487	T	C	0.775	0.037	0.0036	0.02413	0.01665	Invasive epithelial ovarian cancer
rs7033940	C	G	0.142	-0.024	0.0044	-0.02441	0.02008	Invasive epithelial ovarian cancer
rs7043114	T	C	0.517	-0.029	0.0029	0.01427	0.01358	Invasive epithelial ovarian cancer
rs7069985	A	G	0.808	-0.023	0.0034	0.001751	0.01596	Invasive epithelial ovarian cancer
rs713140	A	G	0.683	0.018	0.003	-0.01127	0.01392	Invasive epithelial ovarian cancer
rs7155279	T	G	0.342	-0.028	0.0031	0.002407	0.01374	Invasive epithelial ovarian cancer
rs7162825	T	C	0.517	0.016	0.0029	-0.001048	0.01324	Invasive epithelial ovarian cancer
rs717052	A	G	0.133	-0.025	0.0044	0.06227	0.01972	Invasive epithelial ovarian cancer
rs7178424	T	C	0.483	-0.021	0.003	-0.0004108	0.01379	Invasive epithelial ovarian cancer
rs720390	A	G	0.383	0.035	0.0031	-0.0008724	0.01393	Invasive epithelial ovarian cancer
rs7220557	T	C	0.867	-0.024	0.0042	0.01359	0.01748	Invasive epithelial ovarian cancer
rs723149	A	G	0.467	0.021	0.0032	-0.01719	0.01423	Invasive epithelial ovarian cancer
rs724016	A	G	0.517	-0.078	0.0029	0.006349	0.01332	Invasive epithelial ovarian cancer
rs7261425	C	G	0.695	0.021	0.0034	0.005905	0.01493	Invasive epithelial ovarian cancer
rs7273787	A	G	0.667	-0.022	0.0031	0.003683	0.01436	Invasive epithelial ovarian cancer
rs7274811	T	G	0.2	-0.045	0.0035	-0.007014	0.0153	Invasive epithelial ovarian cancer
rs7319045	A	G	0.39	0.024	0.003	-0.02607	0.01367	Invasive epithelial ovarian cancer
rs7319446	A	G	0.258	-0.023	0.0035	-0.0114	0.01575	Invasive epithelial ovarian cancer
rs7341084	T	C	0.783	0.027	0.0034	-0.01437	0.01576	Invasive epithelial ovarian cancer
rs745749	A	G	0.692	0.023	0.0033	0.005197	0.01455	Invasive epithelial ovarian cancer
rs7466269	A	G	0.667	0.033	0.0031	-0.02775	0.01417	Invasive epithelial ovarian cancer
rs7517682	A	G	0.585	-0.023	0.003	-0.005351	0.01327	Invasive epithelial ovarian cancer
rs7536458	T	G	0.667	0.043	0.0034	0.001556	0.01514	Invasive epithelial ovarian cancer
rs7542242	T	C	0.317	-0.018	0.0033	-0.009626	0.01403	Invasive epithelial ovarian cancer
rs7551732	A	T	0.623	0.027	0.003	0.007605	0.01355	Invasive epithelial ovarian cancer
rs7567288	T	C	0.81	-0.029	0.0038	-0.02265	0.01709	Invasive epithelial ovarian cancer
rs7578605	A	G	0.958	-0.045	0.0063	0.001319	0.02736	Invasive epithelial ovarian cancer
rs7586126	A	G	0.9	0.036	0.0053	0.004295	0.02222	Invasive epithelial ovarian cancer
rs7590738	A	G	0.675	-0.022	0.003	-0.0016	0.01334	Invasive epithelial ovarian cancer
rs7701414	A	G	0.517	-0.037	0.003	-0.0009685	0.01324	Invasive epithelial ovarian cancer
rs7733222	T	C	0.552	-0.018	0.003	-0.007123	0.01367	Invasive epithelial ovarian cancer
rs7751325	T	C	0.456	0.017	0.003	-0.003583	0.01341	Invasive epithelial ovarian cancer
rs7759938	T	C	0.636	-0.044	0.0032	-0.01438	0.01415	Invasive epithelial ovarian cancer
rs7849585	T	G	0.317	0.036	0.0032	-0.01286	0.01422	Invasive epithelial ovarian cancer
rs7870253	A	T	0.233	0.042	0.0035	0.01996	0.01595	Invasive epithelial ovarian cancer
rs7899004	T	C	0.558	0.025	0.0029	-0.00914	0.01328	Invasive epithelial ovarian cancer
rs7926352	T	C	0.275	0.02	0.0035	-0.01474	0.01619	Invasive epithelial ovarian cancer
rs7935997	A	G	0.557	-0.024	0.0031	0.02904	0.01382	Invasive epithelial ovarian cancer
rs7941132	T	G	0.958	-0.042	0.0059	-0.00532	0.02759	Invasive epithelial ovarian cancer
rs798497	A	G	0.712	0.057	0.0032	0.02324	0.01449	Invasive epithelial ovarian cancer
rs8017130	A	G	0.358	-0.023	0.0034	-0.006306	0.0145	Invasive epithelial ovarian cancer
rs8052560	A	C	0.783	0.036	0.0044	0.01895	0.01685	Invasive epithelial ovarian cancer
rs8058684	A	G	0.308	0.021	0.0032	-0.01475	0.01434	Invasive epithelial ovarian cancer
rs806100	T	C	0.433	0.018	0.003	0.01415	0.01354	Invasive epithelial ovarian cancer
rs806794	A	G	0.724	0.06	0.0033	0.006867	0.01445	Invasive epithelial ovarian cancer
rs8090312	A	G	0.75	0.024	0.0034	-0.01317	0.01441	Invasive epithelial ovarian cancer
rs8097893	A	G	0.933	0.042	0.0068	0.04808	0.03418	Invasive epithelial ovarian cancer
rs8103992	A	C	0.22	0.029	0.0037	0.03172	0.01637	Invasive epithelial ovarian cancer
rs817300	A	G	0.035	-0.085	0.0069	0.00417	0.02627	Invasive epithelial ovarian cancer
rs822553	A	G	0.233	0.03	0.0039	-0.01275	0.01538	Invasive epithelial ovarian cancer
rs8413	T	C	0.475	-0.023	0.003	-0.009679	0.0134	Invasive epithelial ovarian cancer
rs862034	A	G	0.49	-0.028	0.003	0.01159	0.01386	Invasive epithelial ovarian cancer
rs888403	A	G	0.633	-0.019	0.0033	-0.01324	0.01441	Invasive epithelial ovarian cancer
rs897080	T	C	0.746	-0.028	0.0034	0.002465	0.01561	Invasive epithelial ovarian cancer
rs913000	T	C	0.342	0.024	0.0033	0.0035	0.0145	Invasive epithelial ovarian cancer
rs9217	T	C	0.608	-0.028	0.003	0.00609	0.01378	Invasive epithelial ovarian cancer
rs927381	T	C	0.593	0.022	0.003	0.01728	0.01385	Invasive epithelial ovarian cancer
rs9291926	T	G	0.483	0.019	0.0031	-0.02654	0.01321	Invasive epithelial ovarian cancer
rs9292468	T	C	0.475	0.036	0.003	-0.003646	0.0138	Invasive epithelial ovarian cancer
rs9359128	T	C	0.136	0.044	0.0045	0.03498	0.02124	Invasive epithelial ovarian cancer
rs9389986	A	T	0.254	-0.052	0.0033	0.01749	0.01462	Invasive epithelial ovarian cancer
rs9479130	A	C	0.592	-0.031	0.003	-0.02367	0.01334	Invasive epithelial ovarian cancer
rs955748	A	G	0.319	-0.028	0.0034	-0.01263	0.01537	Invasive epithelial ovarian cancer
rs9568328	A	T	0.99	-0.051	0.0063	-0.006433	0.02192	Invasive epithelial ovarian cancer
rs958225	A	T	0.058	0.046	0.0079	-0.01753	0.03537	Invasive epithelial ovarian cancer
rs960006	T	C	0.474	-0.02	0.0033	-0.004329	0.01367	Invasive epithelial ovarian cancer
rs9600340	A	G	0.458	-0.019	0.003	-0.02775	0.01364	Invasive epithelial ovarian cancer
rs9650315	T	G	0.125	-0.061	0.0045	0.006204	0.01963	Invasive epithelial ovarian cancer
rs9782976	T	C	0.125	-0.028	0.005	-0.0137	0.02267	Invasive epithelial ovarian cancer
rs9816693	C	G	0.155	0.031	0.004	0.01739	0.01749	Invasive epithelial ovarian cancer
rs981938	A	G	0.658	0.026	0.0031	-0.02473	0.01406	Invasive epithelial ovarian cancer
rs9825936	T	C	0.28	0.019	0.0034	-0.01019	0.01538	Invasive epithelial ovarian cancer
rs9825951	A	T	0.6	-0.022	0.0031	0.005417	0.01393	Invasive epithelial ovarian cancer
rs9834893	C	G	0.933	-0.038	0.0058	-0.02678	0.02516	Invasive epithelial ovarian cancer
rs9893629	T	C	0.683	0.02	0.0036	-0.009968	0.01464	Invasive epithelial ovarian cancer
rs989393	T	C	0.7	0.022	0.0032	-0.001341	0.01495	Invasive epithelial ovarian cancer
rs991946	T	C	0.5	-0.021	0.0029	0.003606	0.01364	Invasive epithelial ovarian cancer
rs9920547	A	G	0.292	-0.031	0.0034	-0.01236	0.01489	Invasive epithelial ovarian cancer
rs997400	T	C	0.475	-0.026	0.0029	0.02713	0.01318	Invasive epithelial ovarian cancer
rs9977276	T	G	0.25	-0.022	0.0035	0.01634	0.01588	Invasive epithelial ovarian cancer
rs9993613	T	G	0.509	0.03	0.0029	-0.0009537	0.01356	Invasive epithelial ovarian cancer
rs999474	A	G	0.457	0.022	0.003	-0.00708	0.01336	Invasive epithelial ovarian cancer
rs10037512	T	C	0.525	0.03	0.003	0.02318	0.01575	High grade serous carcinoma
rs10119624	A	G	0.683	0.024	0.0031	-0.007362	0.01673	High grade serous carcinoma
rs10131337	T	C	0.203	0.027	0.0038	-0.006839	0.01905	High grade serous carcinoma
rs10136129	T	C	0.758	0.025	0.0038	0.02644	0.01991	High grade serous carcinoma
rs10152739	A	T	0.8	-0.022	0.0034	0.02183	0.01818	High grade serous carcinoma
rs10236884	A	G	0.442	-0.023	0.0031	-0.001182	0.01743	High grade serous carcinoma
rs10283100	A	G	0.025	-0.057	0.0085	-0.00822	0.03883	High grade serous carcinoma
rs1036821	A	G	0.317	-0.037	0.0032	-0.009177	0.01723	High grade serous carcinoma
rs10445823	T	C	0.842	0.047	0.0049	0.03279	0.02676	High grade serous carcinoma
rs1047014	T	C	0.725	-0.032	0.0036	-0.01404	0.0189	High grade serous carcinoma
rs1074078	T	C	0.351	0.018	0.0032	-0.02012	0.01655	High grade serous carcinoma
rs10767838	A	G	0.767	0.025	0.0033	0.0123	0.01774	High grade serous carcinoma
rs10787959	A	G	0.3	0.027	0.0033	-0.03658	0.01739	High grade serous carcinoma
rs10794175	T	G	0.296	0.02	0.003	-0.01086	0.01584	High grade serous carcinoma
rs10868439	A	G	0.467	-0.027	0.003	-0.02222	0.01584	High grade serous carcinoma
rs10948222	T	C	0.387	-0.031	0.0033	0.005117	0.01592	High grade serous carcinoma
rs10995319	T	C	0.733	0.019	0.0034	-0.00731	0.01847	High grade serous carcinoma
rs1113765	A	G	0.192	-0.024	0.0038	0.00362	0.02051	High grade serous carcinoma
rs11144688	A	G	0.095	-0.063	0.0063	0.003488	0.02581	High grade serous carcinoma
rs11152213	A	C	0.717	-0.025	0.0035	0.01935	0.01848	High grade serous carcinoma
rs11205303	T	C	0.642	-0.053	0.0035	0.01742	0.01605	High grade serous carcinoma
rs11221442	C	G	0.217	-0.027	0.0035	-0.002279	0.01919	High grade serous carcinoma
rs11244772	A	G	0.725	-0.018	0.0032	0.02107	0.01697	High grade serous carcinoma
rs1133415	A	G	0.4	-0.019	0.0029	0.01467	0.01568	High grade serous carcinoma
rs1155939	A	C	0.433	0.042	0.0029	-0.01356	0.01571	High grade serous carcinoma
rs11618507	T	G	0.275	0.023	0.0036	-0.01527	0.01917	High grade serous carcinoma
rs11626496	C	G	0.35	-0.019	0.003	0.01298	0.01712	High grade serous carcinoma
rs11642612	A	C	0.559	-0.016	0.003	0.01881	0.0161	High grade serous carcinoma
rs11648796	A	G	0.733	-0.033	0.0038	-0.007611	0.02045	High grade serous carcinoma
rs11652094	C	G	0.675	0.018	0.0032	-0.005984	0.01735	High grade serous carcinoma
rs11667331	A	G	0.828	-0.024	0.004	-0.02728	0.02195	High grade serous carcinoma
rs11684404	T	C	0.7	-0.032	0.0031	-0.0324	0.01669	High grade serous carcinoma
rs1171615	T	C	0.833	-0.022	0.0038	-0.002139	0.0192	High grade serous carcinoma
rs11722554	A	G	0.042	-0.063	0.0098	0.02384	0.04724	High grade serous carcinoma
rs11735005	T	G	0.467	0.017	0.003	-0.008488	0.01581	High grade serous carcinoma
rs11799609	T	G	0.142	0.026	0.0042	0.02723	0.02137	High grade serous carcinoma
rs11855014	A	G	0.246	-0.022	0.0034	-0.003701	0.01708	High grade serous carcinoma
rs11880124	A	G	0.933	0.041	0.0054	-0.02298	0.02747	High grade serous carcinoma
rs11880992	A	G	0.375	0.033	0.003	-0.02523	0.01584	High grade serous carcinoma
rs1190545	C	G	0.7	0.025	0.0033	-0.005431	0.01788	High grade serous carcinoma
rs11950193	A	C	0.042	0.062	0.0098	-0.006099	0.04123	High grade serous carcinoma
rs1199734	T	G	0.167	-0.022	0.0039	0.03253	0.02094	High grade serous carcinoma
rs12065210	T	C	0.108	0.036	0.005	0.01186	0.02662	High grade serous carcinoma
rs12097239	A	G	0.288	-0.033	0.0034	-0.009016	0.0188	High grade serous carcinoma
rs12214804	T	C	0.925	-0.084	0.0057	-0.02197	0.02762	High grade serous carcinoma
rs12330322	T	C	0.225	-0.034	0.0035	-0.006917	0.01899	High grade serous carcinoma
rs1244981	A	G	0.817	0.025	0.0041	-0.03061	0.02238	High grade serous carcinoma
rs12513181	A	C	0.728	-0.02	0.0033	0.008747	0.018	High grade serous carcinoma
rs12538407	A	G	0.617	0.032	0.003	0.00661	0.01605	High grade serous carcinoma
rs12639764	T	C	0.543	0.027	0.003	-0.01089	0.01615	High grade serous carcinoma
rs12693589	T	C	0.754	-0.022	0.0034	0.01375	0.0183	High grade serous carcinoma
rs12694443	T	G	0.429	-0.026	0.003	-0.03444	0.0157	High grade serous carcinoma
rs12779328	T	C	0.35	-0.028	0.0033	0.0002187	0.01744	High grade serous carcinoma
rs12908753	A	G	0.283	0.038	0.0036	-0.01832	0.01787	High grade serous carcinoma
rs12986437	A	C	0.822	-0.022	0.0035	0.03078	0.01886	High grade serous carcinoma
rs12987566	T	C	0.225	0.024	0.0033	-0.01428	0.01781	High grade serous carcinoma
rs13014679	A	C	0.925	0.04	0.0071	0.04135	0.03782	High grade serous carcinoma
rs13030174	A	C	0.733	0.023	0.0034	-0.00946	0.01886	High grade serous carcinoma
rs13078528	A	G	0.942	0.045	0.0064	0.03574	0.03564	High grade serous carcinoma
rs13084192	A	T	0.592	0.023	0.0031	0.008972	0.01631	High grade serous carcinoma
rs13150868	T	G	0.527	0.017	0.003	0.001853	0.01614	High grade serous carcinoma
rs13152352	A	C	0.161	-0.074	0.0041	0.02647	0.02127	High grade serous carcinoma
rs13155659	T	C	0.289	0.03	0.0031	-0.004121	0.01705	High grade serous carcinoma
rs13185815	T	G	0.915	0.041	0.0056	-0.009482	0.02951	High grade serous carcinoma
rs1320135	T	C	0.458	0.019	0.003	-0.008185	0.01626	High grade serous carcinoma
rs13210323	A	C	0.725	0.037	0.0034	-0.004059	0.01758	High grade serous carcinoma
rs1325596	A	G	0.508	0.025	0.0029	0.02055	0.01603	High grade serous carcinoma
rs13276054	C	G	0.658	-0.024	0.0033	-0.03912	0.0171	High grade serous carcinoma
rs13302191	A	T	0.242	-0.025	0.0033	0.001805	0.01751	High grade serous carcinoma
rs13306455	T	C	0.17	0.031	0.0039	-0.01339	0.02098	High grade serous carcinoma
rs13388725	A	G	0.617	-0.018	0.003	-0.004373	0.01619	High grade serous carcinoma
rs1345128	C	G	0.7	0.022	0.0033	-0.004833	0.0176	High grade serous carcinoma
rs1370878	A	G	0.508	-0.019	0.0029	-0.006156	0.01579	High grade serous carcinoma
rs1393786	A	C	0.192	-0.027	0.0033	0.007321	0.0177	High grade serous carcinoma
rs1401796	A	C	0.475	-0.031	0.003	-0.01898	0.01645	High grade serous carcinoma
rs1415701	A	G	0.25	-0.044	0.0036	0.009744	0.01772	High grade serous carcinoma
rs143384	A	G	0.6	-0.075	0.0032	-0.003019	0.01596	High grade serous carcinoma
rs153750	T	G	0.325	-0.031	0.0031	-0.03203	0.0164	High grade serous carcinoma
rs1545552	A	G	0.297	-0.029	0.0034	0.02188	0.01733	High grade serous carcinoma
rs1552173	T	C	0.542	-0.018	0.0029	-0.02848	0.01605	High grade serous carcinoma
rs1562975	A	G	0.297	0.025	0.0032	0.008131	0.01732	High grade serous carcinoma
rs1576900	A	G	0.28	-0.019	0.0033	-0.006515	0.01708	High grade serous carcinoma
rs1599473	T	G	0.15	-0.027	0.0034	-0.001162	0.01851	High grade serous carcinoma
rs1614303	T	G	0.867	0.022	0.0038	-0.02038	0.0203	High grade serous carcinoma
rs165189	A	G	0.88	-0.029	0.0046	-0.01406	0.02309	High grade serous carcinoma
rs1659127	A	G	0.3	0.03	0.0033	0.01448	0.01651	High grade serous carcinoma
rs1681630	T	C	0.242	0.029	0.0031	-0.01856	0.01679	High grade serous carcinoma
rs16865791	A	C	0.033	0.04	0.0057	0.03913	0.02862	High grade serous carcinoma
rs16876334	T	C	0.033	-0.038	0.0068	0.02657	0.0357	High grade serous carcinoma
rs16942383	A	C	0.042	-0.12	0.0089	0.02669	0.03966	High grade serous carcinoma
rs16964211	A	G	0.042	-0.057	0.0071	0.008313	0.03565	High grade serous carcinoma
rs16967866	T	G	0.95	0.038	0.0066	0.002816	0.03485	High grade serous carcinoma
rs16994718	T	C	0.092	-0.025	0.0041	0.03674	0.02264	High grade serous carcinoma
rs17052031	A	T	0.833	0.031	0.0047	-0.04062	0.0249	High grade serous carcinoma
rs17088190	T	C	0.212	-0.028	0.0034	0.01568	0.01877	High grade serous carcinoma
rs17197086	T	C	0.117	0.035	0.0048	-0.003828	0.02604	High grade serous carcinoma
rs17257113	A	G	0.217	0.027	0.0038	0.001244	0.02068	High grade serous carcinoma
rs17277008	T	C	0.75	-0.039	0.0032	-0.005929	0.0168	High grade serous carcinoma
rs17369123	T	C	0.233	0.031	0.0038	-0.00593	0.02063	High grade serous carcinoma
rs17391694	T	C	0.136	0.043	0.0053	0.01676	0.02489	High grade serous carcinoma
rs17409588	T	C	0.7	-0.019	0.0033	0.02915	0.01706	High grade serous carcinoma
rs17416284	A	T	0.675	0.022	0.0031	-0.007096	0.01671	High grade serous carcinoma
rs1742829	A	T	0.931	-0.037	0.0055	-0.05738	0.02824	High grade serous carcinoma
rs17473243	A	G	0.325	0.023	0.0031	-0.04796	0.01735	High grade serous carcinoma
rs1749824	A	C	0.483	-0.023	0.003	-0.008502	0.01584	High grade serous carcinoma
rs17511102	A	T	0.949	-0.053	0.0057	0.06749	0.03957	High grade serous carcinoma
rs1752388	A	C	0.883	0.03	0.0046	-0.01534	0.02416	High grade serous carcinoma
rs17556750	A	C	0.275	0.046	0.0032	-0.01031	0.01733	High grade serous carcinoma
rs17806888	T	C	0.908	0.034	0.0048	0.01344	0.02389	High grade serous carcinoma
rs17807185	A	G	0.592	-0.022	0.003	0.02101	0.01686	High grade serous carcinoma
rs1797625	A	T	0.617	-0.019	0.003	0.02393	0.0165	High grade serous carcinoma
rs180165	T	C	0.508	-0.019	0.003	0.001436	0.01574	High grade serous carcinoma
rs1812175	A	G	0.192	-0.079	0.004	0.006534	0.02122	High grade serous carcinoma
rs1832871	A	G	0.367	0.025	0.0031	-0.01746	0.0168	High grade serous carcinoma
rs1855078	T	C	0.825	-0.023	0.0041	-0.008129	0.02206	High grade serous carcinoma
rs1870761	A	C	0.383	0.018	0.003	-0.02867	0.01595	High grade serous carcinoma
rs1884897	A	G	0.375	0.044	0.003	0.01475	0.01651	High grade serous carcinoma
rs1950500	T	C	0.233	0.031	0.0032	0.0106	0.01773	High grade serous carcinoma
rs1996422	A	G	0.717	-0.022	0.0033	-0.01052	0.0177	High grade serous carcinoma
rs2010997	A	G	0.367	0.02	0.003	-0.01683	0.01581	High grade serous carcinoma
rs2028067	T	C	0.8	-0.031	0.0039	-0.03009	0.02135	High grade serous carcinoma
rs2035901	A	G	0.533	-0.031	0.003	0.00178	0.01615	High grade serous carcinoma
rs2062708	T	C	0.877	-0.034	0.004	0.003799	0.02199	High grade serous carcinoma
rs2070776	A	G	0.333	-0.042	0.0031	0.00324	0.01653	High grade serous carcinoma
rs2072268	A	G	0.525	-0.02	0.0031	-0.008028	0.01608	High grade serous carcinoma
rs2079795	T	C	0.3	0.045	0.0031	-0.004465	0.01675	High grade serous carcinoma
rs2093210	T	C	0.596	-0.039	0.0031	0.01579	0.01607	High grade serous carcinoma
rs2110001	C	G	0.691	-0.032	0.0035	-0.02061	0.01703	High grade serous carcinoma
rs213653	A	G	0.3	0.023	0.0042	-0.01501	0.01771	High grade serous carcinoma
rs2149163	C	G	0.408	0.02	0.003	-0.03214	0.01617	High grade serous carcinoma
rs2166898	A	G	0.169	-0.027	0.0041	-0.007401	0.02252	High grade serous carcinoma
rs217181	T	C	0.2	0.024	0.0038	0.04447	0.01959	High grade serous carcinoma
rs2181834	T	G	0.542	0.022	0.0029	-0.04245	0.01586	High grade serous carcinoma
rs2237886	T	C	0.108	0.043	0.0049	-0.003233	0.02643	High grade serous carcinoma
rs2247341	A	G	0.417	0.027	0.0031	0.02389	0.0165	High grade serous carcinoma
rs2256183	A	G	0.558	0.037	0.003	-0.01339	0.01599	High grade serous carcinoma
rs227724	A	T	0.703	-0.03	0.0031	0.003849	0.01735	High grade serous carcinoma
rs2278789	T	C	0.683	0.018	0.003	0.006787	0.01614	High grade serous carcinoma
rs2279007	A	G	0.258	-0.025	0.0036	0.03437	0.01798	High grade serous carcinoma
rs2281645	A	G	0.642	0.019	0.0032	-0.002282	0.01709	High grade serous carcinoma
rs2289195	A	G	0.367	0.038	0.003	0.04162	0.0164	High grade serous carcinoma
rs2302580	T	C	0.491	-0.029	0.0036	-0.0003465	0.01584	High grade serous carcinoma
rs2303085	T	C	0.158	-0.023	0.0042	0.0175	0.02262	High grade serous carcinoma
rs2303262	T	C	0.75	-0.025	0.0041	0.02101	0.01894	High grade serous carcinoma
rs2306578	T	C	0.991	-0.069	0.0097	-0.0106	0.06144	High grade serous carcinoma
rs2326458	A	C	0.833	-0.022	0.0035	0.01279	0.01776	High grade serous carcinoma
rs237711	C	G	0.718	-0.037	0.0036	0.02248	0.01926	High grade serous carcinoma
rs239256	T	C	0.864	0.028	0.0037	-0.01645	0.01916	High grade serous carcinoma
rs2427307	A	G	0.27	-0.02	0.0032	-0.02056	0.01719	High grade serous carcinoma
rs2581830	T	C	0.358	0.031	0.003	0.01638	0.01597	High grade serous carcinoma
rs2597513	T	C	0.875	-0.039	0.0048	-0.01793	0.0261	High grade serous carcinoma
rs2609334	T	C	0.733	0.022	0.0034	-0.02165	0.01871	High grade serous carcinoma
rs2609996	A	C	0.383	0.017	0.0029	-0.001117	0.01571	High grade serous carcinoma
rs2631676	A	G	0.725	-0.028	0.0039	-0.006217	0.02022	High grade serous carcinoma
rs2633761	A	G	0.583	0.016	0.0029	0.01036	0.01579	High grade serous carcinoma
rs2662027	T	G	0.083	-0.033	0.0048	-0.01982	0.02597	High grade serous carcinoma
rs273945	A	C	0.466	-0.019	0.0031	0.009641	0.01582	High grade serous carcinoma
rs2741311	T	C	0.05	0.051	0.0055	0.007476	0.03007	High grade serous carcinoma
rs2778027	T	C	0.783	-0.027	0.0039	-0.007285	0.02091	High grade serous carcinoma
rs2802292	T	G	0.576	0.017	0.003	-0.007384	0.01614	High grade serous carcinoma
rs2806561	A	G	0.567	0.027	0.0029	0.02654	0.01613	High grade serous carcinoma
rs2811594	A	G	0.333	-0.024	0.0032	-0.03672	0.01644	High grade serous carcinoma
rs2815379	A	G	0.242	-0.018	0.0033	0.02476	0.01779	High grade serous carcinoma
rs2834442	A	T	0.636	0.024	0.0031	-0.01292	0.01649	High grade serous carcinoma
rs2836288	A	C	0.534	-0.019	0.0029	0.004787	0.01569	High grade serous carcinoma
rs2925155	T	C	0.333	-0.023	0.0034	0.02309	0.01798	High grade serous carcinoma
rs2970578	T	G	0.602	-0.021	0.0031	0.01609	0.0164	High grade serous carcinoma
rs3017036	T	G	0.283	-0.021	0.0036	0.002039	0.01725	High grade serous carcinoma
rs3103267	A	C	0.364	-0.038	0.0033	-0.01563	0.01767	High grade serous carcinoma
rs310421	T	G	0.483	0.032	0.0029	-0.0003495	0.01585	High grade serous carcinoma
rs3118905	A	G	0.237	-0.058	0.0033	0.005459	0.01748	High grade serous carcinoma
rs31203	T	C	0.686	0.032	0.0032	0.007799	0.01713	High grade serous carcinoma
rs316618	A	T	0.158	-0.026	0.0037	-0.03336	0.019	High grade serous carcinoma
rs34651	T	C	0.905	-0.041	0.0058	-0.03173	0.02967	High grade serous carcinoma
rs3739707	A	C	0.3	-0.024	0.0035	-0.03516	0.01839	High grade serous carcinoma
rs3755196	A	G	0.692	-0.018	0.0032	0.005849	0.01699	High grade serous carcinoma
rs3764419	A	C	0.375	-0.041	0.003	-0.04994	0.01608	High grade serous carcinoma
rs3790598	A	G	0.119	-0.026	0.0041	-0.02021	0.02187	High grade serous carcinoma
rs3791679	A	G	0.72	0.06	0.0035	-0.01495	0.01827	High grade serous carcinoma
rs3796529	T	C	0.169	0.031	0.0037	0.009877	0.0198	High grade serous carcinoma
rs3802758	A	G	0.966	0.039	0.0066	-0.01235	0.03145	High grade serous carcinoma
rs3807931	A	G	0.408	0.027	0.0029	-0.01657	0.01578	High grade serous carcinoma
rs3814333	T	C	0.342	0.049	0.0032	0.01216	0.01699	High grade serous carcinoma
rs3818416	A	C	0.208	-0.021	0.0035	-0.02615	0.01859	High grade serous carcinoma
rs3849769	A	G	0.3	-0.021	0.0033	-0.02881	0.0178	High grade serous carcinoma
rs3868143	T	C	0.925	0.033	0.0055	-0.06563	0.02992	High grade serous carcinoma
rs3885668	T	C	0.558	-0.022	0.003	-0.0151	0.01655	High grade serous carcinoma
rs389663	T	C	0.317	0.022	0.0031	0.01357	0.01705	High grade serous carcinoma
rs4146850	A	G	0.492	0.018	0.0029	-0.01483	0.01562	High grade serous carcinoma
rs42039	T	C	0.283	0.068	0.0034	0.016	0.01815	High grade serous carcinoma
rs4239020	T	C	0.708	-0.021	0.0031	0.005967	0.01735	High grade serous carcinoma
rs4246079	A	G	0.1	-0.038	0.005	-0.00853	0.02558	High grade serous carcinoma
rs4246302	A	G	0.667	-0.027	0.0033	0.01487	0.01743	High grade serous carcinoma
rs425277	T	C	0.28	0.028	0.0033	-0.001699	0.01736	High grade serous carcinoma
rs429433	A	G	0.05	0.046	0.0071	-0.03946	0.04007	High grade serous carcinoma
rs4320932	T	C	0.8	0.029	0.0041	0.05072	0.01973	High grade serous carcinoma
rs4325879	T	C	0.264	-0.021	0.0035	-0.01914	0.01784	High grade serous carcinoma
rs4369779	T	C	0.258	-0.056	0.0036	-0.06144	0.01968	High grade serous carcinoma
rs4371882	A	G	0.833	-0.027	0.0038	-0.0387	0.02126	High grade serous carcinoma
rs4378999	A	T	0.858	-0.034	0.0048	-0.02544	0.02484	High grade serous carcinoma
rs445151	T	C	0.831	0.022	0.0038	-0.01287	0.01852	High grade serous carcinoma
rs4461027	T	C	0.65	0.028	0.0031	0.003314	0.016	High grade serous carcinoma
rs4542783	T	C	0.612	0.032	0.0039	-0.01847	0.01655	High grade serous carcinoma
rs4548838	T	C	0.45	0.033	0.003	-0.02081	0.01582	High grade serous carcinoma
rs461521	A	C	0.5	0.016	0.003	0.01111	0.01571	High grade serous carcinoma
rs4624820	A	G	0.4	0.018	0.0029	-0.01062	0.01562	High grade serous carcinoma
rs4655345	A	G	0.583	0.024	0.003	0.03151	0.01652	High grade serous carcinoma
rs4675945	T	G	0.358	-0.02	0.003	0.008286	0.0162	High grade serous carcinoma
rs4686904	T	C	0.642	-0.021	0.0031	0.03058	0.0165	High grade serous carcinoma
rs4721810	A	C	0.15	0.031	0.0044	-0.007531	0.02296	High grade serous carcinoma
rs4722837	A	G	0.583	0.017	0.0031	0.0043	0.01571	High grade serous carcinoma
rs4725061	A	G	0.578	-0.02	0.0031	0.02543	0.01607	High grade serous carcinoma
rs4733724	A	G	0.808	0.05	0.0037	-0.03967	0.01968	High grade serous carcinoma
rs4735677	A	T	0.658	-0.037	0.0032	0.01285	0.01746	High grade serous carcinoma
rs4745948	A	G	0.567	0.021	0.0029	0.00427	0.01565	High grade serous carcinoma
rs4748978	T	C	0.585	-0.018	0.0031	-0.003996	0.01675	High grade serous carcinoma
rs4803468	A	G	0.398	0.03	0.0031	-0.002675	0.01631	High grade serous carcinoma
rs4806934	A	G	0.633	-0.029	0.0031	-0.002831	0.01647	High grade serous carcinoma
rs4812888	A	G	0.7	0.021	0.0037	0.01942	0.02011	High grade serous carcinoma
rs4821890	A	G	0.733	0.017	0.0031	-0.004371	0.0166	High grade serous carcinoma
rs4868126	T	G	0.35	-0.036	0.0032	0.03789	0.01676	High grade serous carcinoma
rs4876357	T	C	0.433	0.017	0.0029	-0.01304	0.01567	High grade serous carcinoma
rs4930585	T	C	0.175	-0.028	0.0041	-0.009584	0.02199	High grade serous carcinoma
rs4939837	A	G	0.342	0.019	0.0033	-0.01704	0.01665	High grade serous carcinoma
rs4986172	T	C	0.325	-0.034	0.0032	0.002823	0.01651	High grade serous carcinoma
rs519384	A	T	0.26	0.031	0.0033	0.03172	0.01775	High grade serous carcinoma
rs552707	T	C	0.314	0.046	0.0032	-0.03324	0.01747	High grade serous carcinoma
rs568610	T	C	0.208	0.022	0.0034	0.02724	0.01864	High grade serous carcinoma
rs5742915	T	C	0.45	-0.035	0.0031	0.002911	0.01563	High grade serous carcinoma
rs5754185	C	G	0.892	0.035	0.0042	0.02008	0.02217	High grade serous carcinoma
rs5757318	A	T	0.864	-0.029	0.0048	-0.03381	0.02202	High grade serous carcinoma
rs584828	T	C	0.433	-0.025	0.003	-0.01428	0.01687	High grade serous carcinoma
rs593133	T	C	0.839	-0.025	0.0037	0.007399	0.01936	High grade serous carcinoma
rs6020202	A	G	0.217	-0.022	0.0036	-0.01133	0.01862	High grade serous carcinoma
rs6047319	A	G	0.658	-0.019	0.0032	0.0254	0.01694	High grade serous carcinoma
rs605372	T	C	0.967	0.052	0.0091	0.01011	0.05806	High grade serous carcinoma
rs606452	A	C	0.158	0.043	0.0043	-0.005354	0.02347	High grade serous carcinoma
rs6085662	C	G	0.336	0.02	0.0032	0.001409	0.01722	High grade serous carcinoma
rs625735	A	G	0.342	0.023	0.003	0.008453	0.01618	High grade serous carcinoma
rs6435143	A	C	0.442	0.019	0.003	-0.02006	0.01598	High grade serous carcinoma
rs6439168	A	G	0.183	-0.037	0.0036	-0.002463	0.01984	High grade serous carcinoma
rs6441170	T	C	0.638	-0.022	0.003	-0.001052	0.01628	High grade serous carcinoma
rs648831	T	C	0.492	0.031	0.003	-0.02931	0.01575	High grade serous carcinoma
rs6544650	A	G	0.583	-0.018	0.003	-0.04907	0.01584	High grade serous carcinoma
rs6556312	T	G	0.15	0.031	0.0042	-0.04093	0.02212	High grade serous carcinoma
rs6584575	A	G	0.08	0.034	0.0052	0.07136	0.02652	High grade serous carcinoma
rs6600365	T	C	0.6	-0.027	0.0029	-0.01913	0.0158	High grade serous carcinoma
rs6601882	T	C	0.72	0.023	0.0038	0.004523	0.01728	High grade serous carcinoma
rs6658835	A	G	0.767	-0.022	0.0034	-0.01498	0.0178	High grade serous carcinoma
rs6684205	A	G	0.814	-0.034	0.0032	-0.01431	0.01729	High grade serous carcinoma
rs6691924	T	C	0.85	0.032	0.005	0.03836	0.02639	High grade serous carcinoma
rs6713865	A	G	0.817	0.031	0.004	0.01791	0.02073	High grade serous carcinoma
rs6739772	A	G	0.233	-0.02	0.0032	-0.02877	0.01771	High grade serous carcinoma
rs6838153	A	G	0.667	-0.022	0.0031	-0.005994	0.01661	High grade serous carcinoma
rs6869670	T	C	0.892	-0.024	0.0041	0.0222	0.0225	High grade serous carcinoma
rs6903732	A	C	0.576	0.017	0.003	-0.01042	0.01608	High grade serous carcinoma
rs6919321	A	G	0.625	0.021	0.003	0.03727	0.01607	High grade serous carcinoma
rs6920372	A	G	0.364	-0.025	0.0029	-0.007217	0.0159	High grade serous carcinoma
rs6952113	A	G	0.375	-0.018	0.003	0.04147	0.01614	High grade serous carcinoma
rs6962887	T	G	0.655	0.023	0.0034	-0.002237	0.01726	High grade serous carcinoma
rs6974574	A	T	0.255	-0.03	0.0034	-0.03225	0.01662	High grade serous carcinoma
rs6999216	A	T	0.783	-0.02	0.0036	0.01297	0.01924	High grade serous carcinoma
rs7000226	C	G	0.29	0.023	0.0034	0.007497	0.01815	High grade serous carcinoma
rs7033487	T	C	0.775	0.037	0.0036	0.01069	0.01981	High grade serous carcinoma
rs7033940	C	G	0.142	-0.024	0.0044	-0.02156	0.02384	High grade serous carcinoma
rs7043114	T	C	0.517	-0.029	0.0029	0.03248	0.01617	High grade serous carcinoma
rs7069985	A	G	0.808	-0.023	0.0034	0.005058	0.01898	High grade serous carcinoma
rs713140	A	G	0.683	0.018	0.003	-0.01643	0.01654	High grade serous carcinoma
rs7155279	T	G	0.342	-0.028	0.0031	-0.001846	0.01636	High grade serous carcinoma
rs7162825	T	C	0.517	0.016	0.0029	0.007247	0.01574	High grade serous carcinoma
rs717052	A	G	0.133	-0.025	0.0044	0.07161	0.02333	High grade serous carcinoma
rs7178424	T	C	0.483	-0.021	0.003	7.24e-05	0.01639	High grade serous carcinoma
rs720390	A	G	0.383	0.035	0.0031	-0.008508	0.01655	High grade serous carcinoma
rs7220557	T	C	0.867	-0.024	0.0042	0.008953	0.0208	High grade serous carcinoma
rs723149	A	G	0.467	0.021	0.0032	-0.009806	0.0169	High grade serous carcinoma
rs724016	A	G	0.517	-0.078	0.0029	0.01252	0.01585	High grade serous carcinoma
rs7261425	C	G	0.695	0.021	0.0034	0.008518	0.01776	High grade serous carcinoma
rs7273787	A	G	0.667	-0.022	0.0031	0.01107	0.01707	High grade serous carcinoma
rs7274811	T	G	0.2	-0.045	0.0035	-0.003637	0.0182	High grade serous carcinoma
rs7319045	A	G	0.39	0.024	0.003	-0.01741	0.01624	High grade serous carcinoma
rs7319446	A	G	0.258	-0.023	0.0035	-0.03225	0.0187	High grade serous carcinoma
rs7341084	T	C	0.783	0.027	0.0034	-0.03288	0.01869	High grade serous carcinoma
rs745749	A	G	0.692	0.023	0.0033	0.002102	0.01731	High grade serous carcinoma
rs7466269	A	G	0.667	0.033	0.0031	-0.03054	0.01684	High grade serous carcinoma
rs7517682	A	G	0.585	-0.023	0.003	-0.0136	0.01575	High grade serous carcinoma
rs7536458	T	G	0.667	0.043	0.0034	-0.0114	0.01795	High grade serous carcinoma
rs7542242	T	C	0.317	-0.018	0.0033	-0.01667	0.0167	High grade serous carcinoma
rs7551732	A	T	0.623	0.027	0.003	-0.005072	0.01612	High grade serous carcinoma
rs7567288	T	C	0.81	-0.029	0.0038	-0.02439	0.02035	High grade serous carcinoma
rs7578605	A	G	0.958	-0.045	0.0063	-0.006963	0.03249	High grade serous carcinoma
rs7586126	A	G	0.9	0.036	0.0053	-0.003702	0.02631	High grade serous carcinoma
rs7590738	A	G	0.675	-0.022	0.003	-0.008366	0.01585	High grade serous carcinoma
rs7701414	A	G	0.517	-0.037	0.003	-0.01318	0.01571	High grade serous carcinoma
rs7733222	T	C	0.552	-0.018	0.003	-0.007034	0.01624	High grade serous carcinoma
rs7751325	T	C	0.456	0.017	0.003	-0.001009	0.01592	High grade serous carcinoma
rs7759938	T	C	0.636	-0.044	0.0032	-0.01526	0.0168	High grade serous carcinoma
rs7849585	T	G	0.317	0.036	0.0032	-0.02357	0.01691	High grade serous carcinoma
rs7870253	A	T	0.233	0.042	0.0035	0.01151	0.01897	High grade serous carcinoma
rs7899004	T	C	0.558	0.025	0.0029	-0.006448	0.01578	High grade serous carcinoma
rs7926352	T	C	0.275	0.02	0.0035	-0.02367	0.01933	High grade serous carcinoma
rs7935997	A	G	0.557	-0.024	0.0031	0.005484	0.01641	High grade serous carcinoma
rs7941132	T	G	0.958	-0.042	0.0059	-0.001256	0.03301	High grade serous carcinoma
rs798497	A	G	0.712	0.057	0.0032	0.01892	0.01724	High grade serous carcinoma
rs8017130	A	G	0.358	-0.023	0.0034	-0.01929	0.01723	High grade serous carcinoma
rs8052560	A	C	0.783	0.036	0.0044	0.03092	0.02013	High grade serous carcinoma
rs8058684	A	G	0.308	0.021	0.0032	-0.01108	0.01703	High grade serous carcinoma
rs806100	T	C	0.433	0.018	0.003	0.02258	0.01608	High grade serous carcinoma
rs806794	A	G	0.724	0.06	0.0033	0.02471	0.0172	High grade serous carcinoma
rs8090312	A	G	0.75	0.024	0.0034	-0.01797	0.01715	High grade serous carcinoma
rs8097893	A	G	0.933	0.042	0.0068	0.05793	0.04078	High grade serous carcinoma
rs8103992	A	C	0.22	0.029	0.0037	0.02062	0.01948	High grade serous carcinoma
rs817300	A	G	0.035	-0.085	0.0069	0.006902	0.03119	High grade serous carcinoma
rs822553	A	G	0.233	0.03	0.0039	-0.02386	0.01831	High grade serous carcinoma
rs8413	T	C	0.475	-0.023	0.003	-0.007299	0.01589	High grade serous carcinoma
rs862034	A	G	0.49	-0.028	0.003	-0.001814	0.01647	High grade serous carcinoma
rs888403	A	G	0.633	-0.019	0.0033	-0.006628	0.01711	High grade serous carcinoma
rs897080	T	C	0.746	-0.028	0.0034	0.002694	0.01859	High grade serous carcinoma
rs913000	T	C	0.342	0.024	0.0033	-0.006087	0.01726	High grade serous carcinoma
rs9217	T	C	0.608	-0.028	0.003	0.02492	0.0164	High grade serous carcinoma
rs927381	T	C	0.593	0.022	0.003	0.02782	0.01644	High grade serous carcinoma
rs9291926	T	G	0.483	0.019	0.0031	-0.02908	0.01569	High grade serous carcinoma
rs9292468	T	C	0.475	0.036	0.003	-0.01623	0.01641	High grade serous carcinoma
rs9359128	T	C	0.136	0.044	0.0045	0.01705	0.02535	High grade serous carcinoma
rs9389986	A	T	0.254	-0.052	0.0033	0.02262	0.01737	High grade serous carcinoma
rs9479130	A	C	0.592	-0.031	0.003	-0.03372	0.01586	High grade serous carcinoma
rs955748	A	G	0.319	-0.028	0.0034	-0.009318	0.01824	High grade serous carcinoma
rs9568328	A	T	0.99	-0.051	0.0063	0.002636	0.0262	High grade serous carcinoma
rs958225	A	T	0.058	0.046	0.0079	-0.04146	0.04238	High grade serous carcinoma
rs960006	T	C	0.474	-0.02	0.0033	-0.01485	0.01622	High grade serous carcinoma
rs9600340	A	G	0.458	-0.019	0.003	-0.02648	0.01623	High grade serous carcinoma
rs9650315	T	G	0.125	-0.061	0.0045	-0.0104	0.02338	High grade serous carcinoma
rs9782976	T	C	0.125	-0.028	0.005	0.007976	0.0269	High grade serous carcinoma
rs9816693	C	G	0.155	0.031	0.004	0.01847	0.02077	High grade serous carcinoma
rs981938	A	G	0.658	0.026	0.0031	-0.01878	0.01675	High grade serous carcinoma
rs9825936	T	C	0.28	0.019	0.0034	-0.01462	0.01829	High grade serous carcinoma
rs9825951	A	T	0.6	-0.022	0.0031	-0.000447	0.01656	High grade serous carcinoma
rs9834893	C	G	0.933	-0.038	0.0058	-0.03308	0.0297	High grade serous carcinoma
rs9893629	T	C	0.683	0.02	0.0036	0.001937	0.01742	High grade serous carcinoma
rs989393	T	C	0.7	0.022	0.0032	-0.008332	0.01774	High grade serous carcinoma
rs991946	T	C	0.5	-0.021	0.0029	0.02738	0.01623	High grade serous carcinoma
rs9920547	A	G	0.292	-0.031	0.0034	-0.01686	0.0177	High grade serous carcinoma
rs997400	T	C	0.475	-0.026	0.0029	0.02106	0.01568	High grade serous carcinoma
rs9977276	T	G	0.25	-0.022	0.0035	0.000829	0.01891	High grade serous carcinoma
rs9993613	T	G	0.509	0.03	0.0029	-0.007889	0.01613	High grade serous carcinoma
rs999474	A	G	0.457	0.022	0.003	-0.019	0.01587	High grade serous carcinoma
rs10037512	T	C	0.525	0.03	0.003	-0.01997	0.04768	Low grade serous carcinoma
rs10119624	A	G	0.683	0.024	0.0031	-0.003294	0.05096	Low grade serous carcinoma
rs10131337	T	C	0.203	0.027	0.0038	0.06292	0.05671	Low grade serous carcinoma
rs10136129	T	C	0.758	0.025	0.0038	-0.01277	0.0602	Low grade serous carcinoma
rs10152739	A	T	0.8	-0.022	0.0034	0.08103	0.05563	Low grade serous carcinoma
rs10236884	A	G	0.442	-0.023	0.0031	0.1095	0.05264	Low grade serous carcinoma
rs10283100	A	G	0.025	-0.057	0.0085	0.02051	0.1164	Low grade serous carcinoma
rs1036821	A	G	0.317	-0.037	0.0032	-0.1153	0.05312	Low grade serous carcinoma
rs10445823	T	C	0.842	0.047	0.0049	-0.1459	0.07714	Low grade serous carcinoma
rs1047014	T	C	0.725	-0.032	0.0036	0.1052	0.05813	Low grade serous carcinoma
rs1074078	T	C	0.351	0.018	0.0032	-0.06339	0.05074	Low grade serous carcinoma
rs10767838	A	G	0.767	0.025	0.0033	0.01513	0.05456	Low grade serous carcinoma
rs10787959	A	G	0.3	0.027	0.0033	0.0283	0.05242	Low grade serous carcinoma
rs10794175	T	G	0.296	0.02	0.003	-0.03189	0.04864	Low grade serous carcinoma
rs10868439	A	G	0.467	-0.027	0.003	0.004184	0.04791	Low grade serous carcinoma
rs10948222	T	C	0.387	-0.031	0.0033	-0.01169	0.04847	Low grade serous carcinoma
rs10995319	T	C	0.733	0.019	0.0034	-0.01166	0.05595	Low grade serous carcinoma
rs1113765	A	G	0.192	-0.024	0.0038	-0.03496	0.06325	Low grade serous carcinoma
rs11144688	A	G	0.095	-0.063	0.0063	0.01001	0.07673	Low grade serous carcinoma
rs11152213	A	C	0.717	-0.025	0.0035	-0.0357	0.05541	Low grade serous carcinoma
rs11205303	T	C	0.642	-0.053	0.0035	-0.006052	0.0492	Low grade serous carcinoma
rs11221442	C	G	0.217	-0.027	0.0035	0.02772	0.05662	Low grade serous carcinoma
rs11244772	A	G	0.725	-0.018	0.0032	0.0541	0.0521	Low grade serous carcinoma
rs1133415	A	G	0.4	-0.019	0.0029	0.0774	0.04826	Low grade serous carcinoma
rs1155939	A	C	0.433	0.042	0.0029	-0.06376	0.04775	Low grade serous carcinoma
rs11618507	T	G	0.275	0.023	0.0036	0.004732	0.05739	Low grade serous carcinoma
rs11626496	C	G	0.35	-0.019	0.003	-0.03513	0.05154	Low grade serous carcinoma
rs11642612	A	C	0.559	-0.016	0.003	-0.02526	0.04871	Low grade serous carcinoma
rs11648796	A	G	0.733	-0.033	0.0038	0.06558	0.06363	Low grade serous carcinoma
rs11652094	C	G	0.675	0.018	0.0032	-0.01455	0.05274	Low grade serous carcinoma
rs11667331	A	G	0.828	-0.024	0.004	-0.1408	0.06428	Low grade serous carcinoma
rs11684404	T	C	0.7	-0.032	0.0031	0.03145	0.05049	Low grade serous carcinoma
rs1171615	T	C	0.833	-0.022	0.0038	0.02767	0.05842	Low grade serous carcinoma
rs11722554	A	G	0.042	-0.063	0.0098	-0.2671	0.1573	Low grade serous carcinoma
rs11735005	T	G	0.467	0.017	0.003	-0.01639	0.04821	Low grade serous carcinoma
rs11799609	T	G	0.142	0.026	0.0042	-0.0718	0.06694	Low grade serous carcinoma
rs11855014	A	G	0.246	-0.022	0.0034	-0.008994	0.05184	Low grade serous carcinoma
rs11880124	A	G	0.933	0.041	0.0054	0.04027	0.08605	Low grade serous carcinoma
rs11880992	A	G	0.375	0.033	0.003	-0.02054	0.04861	Low grade serous carcinoma
rs1190545	C	G	0.7	0.025	0.0033	0.002648	0.05445	Low grade serous carcinoma
rs11950193	A	C	0.042	0.062	0.0098	0.1292	0.1173	Low grade serous carcinoma
rs1199734	T	G	0.167	-0.022	0.0039	0.1828	0.06253	Low grade serous carcinoma
rs12065210	T	C	0.108	0.036	0.005	0.1794	0.07617	Low grade serous carcinoma
rs12097239	A	G	0.288	-0.033	0.0034	-0.01113	0.05741	Low grade serous carcinoma
rs12214804	T	C	0.925	-0.084	0.0057	0.005054	0.0861	Low grade serous carcinoma
rs12330322	T	C	0.225	-0.034	0.0035	0.05782	0.05661	Low grade serous carcinoma
rs1244981	A	G	0.817	0.025	0.0041	0.01511	0.06789	Low grade serous carcinoma
rs12513181	A	C	0.728	-0.02	0.0033	-0.04216	0.05477	Low grade serous carcinoma
rs12538407	A	G	0.617	0.032	0.003	0.03497	0.04881	Low grade serous carcinoma
rs12639764	T	C	0.543	0.027	0.003	0.1147	0.04964	Low grade serous carcinoma
rs12693589	T	C	0.754	-0.022	0.0034	0.09538	0.05581	Low grade serous carcinoma
rs12694443	T	G	0.429	-0.026	0.003	0.01884	0.04822	Low grade serous carcinoma
rs12779328	T	C	0.35	-0.028	0.0033	-0.02974	0.05323	Low grade serous carcinoma
rs12908753	A	G	0.283	0.038	0.0036	0.05746	0.05401	Low grade serous carcinoma
rs12986437	A	C	0.822	-0.022	0.0035	-0.02508	0.05636	Low grade serous carcinoma
rs12987566	T	C	0.225	0.024	0.0033	-0.03698	0.0554	Low grade serous carcinoma
rs13014679	A	C	0.925	0.04	0.0071	-0.03532	0.1152	Low grade serous carcinoma
rs13030174	A	C	0.733	0.023	0.0034	-0.08687	0.05626	Low grade serous carcinoma
rs13078528	A	G	0.942	0.045	0.0064	-0.09332	0.1081	Low grade serous carcinoma
rs13084192	A	T	0.592	0.023	0.0031	-0.08533	0.04937	Low grade serous carcinoma
rs13150868	T	G	0.527	0.017	0.003	-0.04509	0.04896	Low grade serous carcinoma
rs13152352	A	C	0.161	-0.074	0.0041	-0.006601	0.06522	Low grade serous carcinoma
rs13155659	T	C	0.289	0.03	0.0031	-0.08448	0.05284	Low grade serous carcinoma
rs13185815	T	G	0.915	0.041	0.0056	-0.08057	0.08814	Low grade serous carcinoma
rs1320135	T	C	0.458	0.019	0.003	0.01663	0.04908	Low grade serous carcinoma
rs13210323	A	C	0.725	0.037	0.0034	0.01258	0.05382	Low grade serous carcinoma
rs1325596	A	G	0.508	0.025	0.0029	-0.0007008	0.04859	Low grade serous carcinoma
rs13276054	C	G	0.658	-0.024	0.0033	-0.03589	0.05199	Low grade serous carcinoma
rs13302191	A	T	0.242	-0.025	0.0033	-0.03395	0.05464	Low grade serous carcinoma
rs13306455	T	C	0.17	0.031	0.0039	-0.01211	0.06299	Low grade serous carcinoma
rs13388725	A	G	0.617	-0.018	0.003	-0.0452	0.04951	Low grade serous carcinoma
rs1345128	C	G	0.7	0.022	0.0033	-0.002992	0.05374	Low grade serous carcinoma
rs1370878	A	G	0.508	-0.019	0.0029	0.0143	0.04806	Low grade serous carcinoma
rs1393786	A	C	0.192	-0.027	0.0033	0.05192	0.05344	Low grade serous carcinoma
rs1401796	A	C	0.475	-0.031	0.003	-0.01175	0.0496	Low grade serous carcinoma
rs1415701	A	G	0.25	-0.044	0.0036	-0.01638	0.05397	Low grade serous carcinoma
rs143384	A	G	0.6	-0.075	0.0032	0.001198	0.04874	Low grade serous carcinoma
rs153750	T	G	0.325	-0.031	0.0031	-0.091	0.05019	Low grade serous carcinoma
rs1545552	A	G	0.297	-0.029	0.0034	0.03333	0.05273	Low grade serous carcinoma
rs1552173	T	C	0.542	-0.018	0.0029	0.08477	0.04884	Low grade serous carcinoma
rs1562975	A	G	0.297	0.025	0.0032	0.1071	0.05274	Low grade serous carcinoma
rs1576900	A	G	0.28	-0.019	0.0033	0.02557	0.05193	Low grade serous carcinoma
rs1599473	T	G	0.15	-0.027	0.0034	0.01587	0.05665	Low grade serous carcinoma
rs1614303	T	G	0.867	0.022	0.0038	-0.06676	0.06163	Low grade serous carcinoma
rs165189	A	G	0.88	-0.029	0.0046	-0.08176	0.06834	Low grade serous carcinoma
rs1659127	A	G	0.3	0.03	0.0033	0.07252	0.05013	Low grade serous carcinoma
rs1681630	T	C	0.242	0.029	0.0031	0.1027	0.05074	Low grade serous carcinoma
rs16865791	A	C	0.033	0.04	0.0057	-0.006837	0.09089	Low grade serous carcinoma
rs16876334	T	C	0.033	-0.038	0.0068	0.09442	0.1104	Low grade serous carcinoma
rs16942383	A	C	0.042	-0.12	0.0089	-0.03501	0.1236	Low grade serous carcinoma
rs16964211	A	G	0.042	-0.057	0.0071	0.1258	0.109	Low grade serous carcinoma
rs16967866	T	G	0.95	0.038	0.0066	-0.09642	0.1071	Low grade serous carcinoma
rs16994718	T	C	0.092	-0.025	0.0041	-0.0025	0.06959	Low grade serous carcinoma
rs17052031	A	T	0.833	0.031	0.0047	-0.134	0.0755	Low grade serous carcinoma
rs17088190	T	C	0.212	-0.028	0.0034	0.08504	0.05663	Low grade serous carcinoma
rs17197086	T	C	0.117	0.035	0.0048	-0.09898	0.07909	Low grade serous carcinoma
rs17257113	A	G	0.217	0.027	0.0038	0.005015	0.06303	Low grade serous carcinoma
rs17277008	T	C	0.75	-0.039	0.0032	-0.08135	0.05148	Low grade serous carcinoma
rs17369123	T	C	0.233	0.031	0.0038	0.0698	0.06102	Low grade serous carcinoma
rs17391694	T	C	0.136	0.043	0.0053	-0.07516	0.07369	Low grade serous carcinoma
rs17409588	T	C	0.7	-0.019	0.0033	-0.07155	0.05163	Low grade serous carcinoma
rs17416284	A	T	0.675	0.022	0.0031	-0.03615	0.05109	Low grade serous carcinoma
rs1742829	A	T	0.931	-0.037	0.0055	0.03227	0.0879	Low grade serous carcinoma
rs17473243	A	G	0.325	0.023	0.0031	0.003316	0.05195	Low grade serous carcinoma
rs1749824	A	C	0.483	-0.023	0.003	0.02214	0.04879	Low grade serous carcinoma
rs17511102	A	T	0.949	-0.053	0.0057	0.003485	0.1239	Low grade serous carcinoma
rs1752388	A	C	0.883	0.03	0.0046	0.00463	0.07393	Low grade serous carcinoma
rs17556750	A	C	0.275	0.046	0.0032	-0.05692	0.05286	Low grade serous carcinoma
rs17806888	T	C	0.908	0.034	0.0048	-0.02659	0.07255	Low grade serous carcinoma
rs17807185	A	G	0.592	-0.022	0.003	0.08524	0.05117	Low grade serous carcinoma
rs1797625	A	T	0.617	-0.019	0.003	0.05436	0.05013	Low grade serous carcinoma
rs180165	T	C	0.508	-0.019	0.003	-0.001473	0.04826	Low grade serous carcinoma
rs1812175	A	G	0.192	-0.079	0.004	0.048	0.0634	Low grade serous carcinoma
rs1832871	A	G	0.367	0.025	0.0031	-0.04131	0.05105	Low grade serous carcinoma
rs1855078	T	C	0.825	-0.023	0.0041	-0.09583	0.06769	Low grade serous carcinoma
rs1870761	A	C	0.383	0.018	0.003	0.05461	0.04881	Low grade serous carcinoma
rs1884897	A	G	0.375	0.044	0.003	0.02629	0.05004	Low grade serous carcinoma
rs1950500	T	C	0.233	0.031	0.0032	-0.03771	0.05396	Low grade serous carcinoma
rs1996422	A	G	0.717	-0.022	0.0033	-0.01497	0.05421	Low grade serous carcinoma
rs2010997	A	G	0.367	0.02	0.003	-0.03236	0.04816	Low grade serous carcinoma
rs2028067	T	C	0.8	-0.031	0.0039	-0.09148	0.06486	Low grade serous carcinoma
rs2035901	A	G	0.533	-0.031	0.003	0.02776	0.04891	Low grade serous carcinoma
rs2062708	T	C	0.877	-0.034	0.004	0.04036	0.06649	Low grade serous carcinoma
rs2070776	A	G	0.333	-0.042	0.0031	0.0348	0.04997	Low grade serous carcinoma
rs2072268	A	G	0.525	-0.02	0.0031	0.07287	0.04848	Low grade serous carcinoma
rs2079795	T	C	0.3	0.045	0.0031	-0.08913	0.05137	Low grade serous carcinoma
rs2093210	T	C	0.596	-0.039	0.0031	0.05575	0.04912	Low grade serous carcinoma
rs2110001	C	G	0.691	-0.032	0.0035	-0.01331	0.05277	Low grade serous carcinoma
rs213653	A	G	0.3	0.023	0.0042	-0.06224	0.05425	Low grade serous carcinoma
rs2149163	C	G	0.408	0.02	0.003	-0.01148	0.04901	Low grade serous carcinoma
rs2166898	A	G	0.169	-0.027	0.0041	-0.01034	0.06599	Low grade serous carcinoma
rs217181	T	C	0.2	0.024	0.0038	0.01264	0.06009	Low grade serous carcinoma
rs2181834	T	G	0.542	0.022	0.0029	0.07944	0.04848	Low grade serous carcinoma
rs2237886	T	C	0.108	0.043	0.0049	0.06779	0.07958	Low grade serous carcinoma
rs2247341	A	G	0.417	0.027	0.0031	0.0131	0.05045	Low grade serous carcinoma
rs2256183	A	G	0.558	0.037	0.003	0.04503	0.04846	Low grade serous carcinoma
rs227724	A	T	0.703	-0.03	0.0031	0.0716	0.0528	Low grade serous carcinoma
rs2278789	T	C	0.683	0.018	0.003	0.08367	0.04969	Low grade serous carcinoma
rs2279007	A	G	0.258	-0.025	0.0036	-0.007335	0.05525	Low grade serous carcinoma
rs2281645	A	G	0.642	0.019	0.0032	-0.07805	0.05135	Low grade serous carcinoma
rs2289195	A	G	0.367	0.038	0.003	0.04304	0.04984	Low grade serous carcinoma
rs2302580	T	C	0.491	-0.029	0.0036	0.05667	0.04836	Low grade serous carcinoma
rs2303085	T	C	0.158	-0.023	0.0042	-0.1173	0.07241	Low grade serous carcinoma
rs2303262	T	C	0.75	-0.025	0.0041	-0.07183	0.0569	Low grade serous carcinoma
rs2306578	T	C	0.991	-0.069	0.0097	-0.1442	0.178	Low grade serous carcinoma
rs2326458	A	C	0.833	-0.022	0.0035	-0.005039	0.05426	Low grade serous carcinoma
rs237711	C	G	0.718	-0.037	0.0036	-0.04593	0.05714	Low grade serous carcinoma
rs239256	T	C	0.864	0.028	0.0037	0.08123	0.05891	Low grade serous carcinoma
rs2427307	A	G	0.27	-0.02	0.0032	-0.08379	0.05251	Low grade serous carcinoma
rs2581830	T	C	0.358	0.031	0.003	-0.03593	0.0484	Low grade serous carcinoma
rs2597513	T	C	0.875	-0.039	0.0048	0.04164	0.07921	Low grade serous carcinoma
rs2609334	T	C	0.733	0.022	0.0034	-0.01476	0.05714	Low grade serous carcinoma
rs2609996	A	C	0.383	0.017	0.0029	-0.02416	0.0477	Low grade serous carcinoma
rs2631676	A	G	0.725	-0.028	0.0039	0.01632	0.06185	Low grade serous carcinoma
rs2633761	A	G	0.583	0.016	0.0029	0.05228	0.04784	Low grade serous carcinoma
rs2662027	T	G	0.083	-0.033	0.0048	-0.07255	0.08101	Low grade serous carcinoma
rs273945	A	C	0.466	-0.019	0.0031	-0.001075	0.04819	Low grade serous carcinoma
rs2741311	T	C	0.05	0.051	0.0055	-0.02646	0.08955	Low grade serous carcinoma
rs2778027	T	C	0.783	-0.027	0.0039	-0.03074	0.06293	Low grade serous carcinoma
rs2802292	T	G	0.576	0.017	0.003	-0.0155	0.04918	Low grade serous carcinoma
rs2806561	A	G	0.567	0.027	0.0029	0.001103	0.0489	Low grade serous carcinoma
rs2811594	A	G	0.333	-0.024	0.0032	0.001172	0.04971	Low grade serous carcinoma
rs2815379	A	G	0.242	-0.018	0.0033	0.06733	0.05396	Low grade serous carcinoma
rs2834442	A	T	0.636	0.024	0.0031	0.003692	0.04983	Low grade serous carcinoma
rs2836288	A	C	0.534	-0.019	0.0029	-0.009373	0.04823	Low grade serous carcinoma
rs2925155	T	C	0.333	-0.023	0.0034	-0.1037	0.05584	Low grade serous carcinoma
rs2970578	T	G	0.602	-0.021	0.0031	-0.02083	0.04957	Low grade serous carcinoma
rs3017036	T	G	0.283	-0.021	0.0036	0.02954	0.05302	Low grade serous carcinoma
rs3103267	A	C	0.364	-0.038	0.0033	0.02431	0.05428	Low grade serous carcinoma
rs310421	T	G	0.483	0.032	0.0029	0.006713	0.04836	Low grade serous carcinoma
rs3118905	A	G	0.237	-0.058	0.0033	-0.09061	0.05378	Low grade serous carcinoma
rs31203	T	C	0.686	0.032	0.0032	-0.09419	0.05155	Low grade serous carcinoma
rs316618	A	T	0.158	-0.026	0.0037	-0.004159	0.05812	Low grade serous carcinoma
rs34651	T	C	0.905	-0.041	0.0058	-0.08378	0.0885	Low grade serous carcinoma
rs3739707	A	C	0.3	-0.024	0.0035	0.07359	0.05522	Low grade serous carcinoma
rs3755196	A	G	0.692	-0.018	0.0032	-0.02367	0.0519	Low grade serous carcinoma
rs3764419	A	C	0.375	-0.041	0.003	-0.0479	0.04972	Low grade serous carcinoma
rs3790598	A	G	0.119	-0.026	0.0041	-0.01042	0.06593	Low grade serous carcinoma
rs3791679	A	G	0.72	0.06	0.0035	-0.1089	0.05604	Low grade serous carcinoma
rs3796529	T	C	0.169	0.031	0.0037	0.007866	0.06056	Low grade serous carcinoma
rs3802758	A	G	0.966	0.039	0.0066	0.1249	0.1016	Low grade serous carcinoma
rs3807931	A	G	0.408	0.027	0.0029	-0.0145	0.0484	Low grade serous carcinoma
rs3814333	T	C	0.342	0.049	0.0032	-0.02924	0.05169	Low grade serous carcinoma
rs3818416	A	C	0.208	-0.021	0.0035	-0.02012	0.05662	Low grade serous carcinoma
rs3849769	A	G	0.3	-0.021	0.0033	0.007013	0.05384	Low grade serous carcinoma
rs3868143	T	C	0.925	0.033	0.0055	-0.1209	0.0893	Low grade serous carcinoma
rs3885668	T	C	0.558	-0.022	0.003	-0.05962	0.04961	Low grade serous carcinoma
rs389663	T	C	0.317	0.022	0.0031	0.04585	0.05197	Low grade serous carcinoma
rs4146850	A	G	0.492	0.018	0.0029	-0.02727	0.04743	Low grade serous carcinoma
rs42039	T	C	0.283	0.068	0.0034	-0.0005739	0.05595	Low grade serous carcinoma
rs4239020	T	C	0.708	-0.021	0.0031	0.008183	0.05248	Low grade serous carcinoma
rs4246079	A	G	0.1	-0.038	0.005	0.09704	0.07587	Low grade serous carcinoma
rs4246302	A	G	0.667	-0.027	0.0033	0.03622	0.05309	Low grade serous carcinoma
rs425277	T	C	0.28	0.028	0.0033	-0.0285	0.0537	Low grade serous carcinoma
rs429433	A	G	0.05	0.046	0.0071	0.1237	0.1146	Low grade serous carcinoma
rs4320932	T	C	0.8	0.029	0.0041	0.04592	0.06081	Low grade serous carcinoma
rs4325879	T	C	0.264	-0.021	0.0035	-0.02594	0.05449	Low grade serous carcinoma
rs4369779	T	C	0.258	-0.056	0.0036	0.04398	0.05873	Low grade serous carcinoma
rs4371882	A	G	0.833	-0.027	0.0038	0.07328	0.0661	Low grade serous carcinoma
rs4378999	A	T	0.858	-0.034	0.0048	-0.02796	0.07579	Low grade serous carcinoma
rs445151	T	C	0.831	0.022	0.0038	0.1185	0.0578	Low grade serous carcinoma
rs4461027	T	C	0.65	0.028	0.0031	0.05203	0.04934	Low grade serous carcinoma
rs4542783	T	C	0.612	0.032	0.0039	0.007352	0.05006	Low grade serous carcinoma
rs4548838	T	C	0.45	0.033	0.003	-0.02	0.04856	Low grade serous carcinoma
rs461521	A	C	0.5	0.016	0.003	0.03342	0.04731	Low grade serous carcinoma
rs4624820	A	G	0.4	0.018	0.0029	-0.02146	0.04754	Low grade serous carcinoma
rs4655345	A	G	0.583	0.024	0.003	0.06752	0.0505	Low grade serous carcinoma
rs4675945	T	G	0.358	-0.02	0.003	-0.09428	0.05018	Low grade serous carcinoma
rs4686904	T	C	0.642	-0.021	0.0031	0.01488	0.05043	Low grade serous carcinoma
rs4721810	A	C	0.15	0.031	0.0044	-0.09078	0.06997	Low grade serous carcinoma
rs4722837	A	G	0.583	0.017	0.0031	0.08189	0.04835	Low grade serous carcinoma
rs4725061	A	G	0.578	-0.02	0.0031	-0.004608	0.04875	Low grade serous carcinoma
rs4733724	A	G	0.808	0.05	0.0037	-0.04275	0.05987	Low grade serous carcinoma
rs4735677	A	T	0.658	-0.037	0.0032	0.03262	0.05322	Low grade serous carcinoma
rs4745948	A	G	0.567	0.021	0.0029	-0.03262	0.0476	Low grade serous carcinoma
rs4748978	T	C	0.585	-0.018	0.0031	0.04758	0.0511	Low grade serous carcinoma
rs4803468	A	G	0.398	0.03	0.0031	-0.001438	0.04951	Low grade serous carcinoma
rs4806934	A	G	0.633	-0.029	0.0031	0.03302	0.05021	Low grade serous carcinoma
rs4812888	A	G	0.7	0.021	0.0037	0.01021	0.06162	Low grade serous carcinoma
rs4821890	A	G	0.733	0.017	0.0031	-0.09287	0.05039	Low grade serous carcinoma
rs4868126	T	G	0.35	-0.036	0.0032	-0.007973	0.05025	Low grade serous carcinoma
rs4876357	T	C	0.433	0.017	0.0029	0.08547	0.04803	Low grade serous carcinoma
rs4930585	T	C	0.175	-0.028	0.0041	-0.02173	0.0657	Low grade serous carcinoma
rs4939837	A	G	0.342	0.019	0.0033	0.001629	0.05045	Low grade serous carcinoma
rs4986172	T	C	0.325	-0.034	0.0032	0.04102	0.05008	Low grade serous carcinoma
rs519384	A	T	0.26	0.031	0.0033	-0.111	0.05422	Low grade serous carcinoma
rs552707	T	C	0.314	0.046	0.0032	-0.07279	0.05285	Low grade serous carcinoma
rs568610	T	C	0.208	0.022	0.0034	0.004323	0.05646	Low grade serous carcinoma
rs5742915	T	C	0.45	-0.035	0.0031	0.01429	0.04741	Low grade serous carcinoma
rs5754185	C	G	0.892	0.035	0.0042	0.003102	0.06907	Low grade serous carcinoma
rs5757318	A	T	0.864	-0.029	0.0048	0.06477	0.06806	Low grade serous carcinoma
rs584828	T	C	0.433	-0.025	0.003	-0.03358	0.05083	Low grade serous carcinoma
rs593133	T	C	0.839	-0.025	0.0037	-0.07375	0.05781	Low grade serous carcinoma
rs6020202	A	G	0.217	-0.022	0.0036	0.0708	0.0559	Low grade serous carcinoma
rs6047319	A	G	0.658	-0.019	0.0032	0.02872	0.05137	Low grade serous carcinoma
rs605372	T	C	0.967	0.052	0.0091	0.09922	0.174	Low grade serous carcinoma
rs606452	A	C	0.158	0.043	0.0043	0.04799	0.06957	Low grade serous carcinoma
rs6085662	C	G	0.336	0.02	0.0032	0.008604	0.05164	Low grade serous carcinoma
rs625735	A	G	0.342	0.023	0.003	-0.02669	0.04884	Low grade serous carcinoma
rs6435143	A	C	0.442	0.019	0.003	-0.06298	0.04844	Low grade serous carcinoma
rs6439168	A	G	0.183	-0.037	0.0036	-0.04037	0.05924	Low grade serous carcinoma
rs6441170	T	C	0.638	-0.022	0.003	0.03766	0.05018	Low grade serous carcinoma
rs648831	T	C	0.492	0.031	0.003	-0.01336	0.04817	Low grade serous carcinoma
rs6544650	A	G	0.583	-0.018	0.003	-0.01331	0.04828	Low grade serous carcinoma
rs6556312	T	G	0.15	0.031	0.0042	-0.09403	0.0672	Low grade serous carcinoma
rs6584575	A	G	0.08	0.034	0.0052	0.229	0.07821	Low grade serous carcinoma
rs6600365	T	C	0.6	-0.027	0.0029	0.01123	0.04844	Low grade serous carcinoma
rs6601882	T	C	0.72	0.023	0.0038	-0.04313	0.05314	Low grade serous carcinoma
rs6658835	A	G	0.767	-0.022	0.0034	0.03405	0.05522	Low grade serous carcinoma
rs6684205	A	G	0.814	-0.034	0.0032	0.03359	0.05276	Low grade serous carcinoma
rs6691924	T	C	0.85	0.032	0.005	0.1236	0.08161	Low grade serous carcinoma
rs6713865	A	G	0.817	0.031	0.004	0.01083	0.06287	Low grade serous carcinoma
rs6739772	A	G	0.233	-0.02	0.0032	-0.09158	0.05374	Low grade serous carcinoma
rs6838153	A	G	0.667	-0.022	0.0031	0.01813	0.05109	Low grade serous carcinoma
rs6869670	T	C	0.892	-0.024	0.0041	0.06421	0.06752	Low grade serous carcinoma
rs6903732	A	C	0.576	0.017	0.003	-0.003138	0.04871	Low grade serous carcinoma
rs6919321	A	G	0.625	0.021	0.003	0.08225	0.04906	Low grade serous carcinoma
rs6920372	A	G	0.364	-0.025	0.0029	0.04388	0.0484	Low grade serous carcinoma
rs6952113	A	G	0.375	-0.018	0.003	0.03168	0.04909	Low grade serous carcinoma
rs6962887	T	G	0.655	0.023	0.0034	-0.07142	0.05197	Low grade serous carcinoma
rs6974574	A	T	0.255	-0.03	0.0034	0.05966	0.05053	Low grade serous carcinoma
rs6999216	A	T	0.783	-0.02	0.0036	0.09733	0.05952	Low grade serous carcinoma
rs7000226	C	G	0.29	0.023	0.0034	-0.09859	0.05677	Low grade serous carcinoma
rs7033487	T	C	0.775	0.037	0.0036	0.08059	0.06094	Low grade serous carcinoma
rs7033940	C	G	0.142	-0.024	0.0044	0.03177	0.07446	Low grade serous carcinoma
rs7043114	T	C	0.517	-0.029	0.0029	-0.08285	0.04845	Low grade serous carcinoma
rs7069985	A	G	0.808	-0.023	0.0034	-0.03267	0.05772	Low grade serous carcinoma
rs713140	A	G	0.683	0.018	0.003	0.01164	0.05059	Low grade serous carcinoma
rs7155279	T	G	0.342	-0.028	0.0031	-0.04193	0.05045	Low grade serous carcinoma
rs7162825	T	C	0.517	0.016	0.0029	-0.04009	0.04791	Low grade serous carcinoma
rs717052	A	G	0.133	-0.025	0.0044	0.03803	0.0711	Low grade serous carcinoma
rs7178424	T	C	0.483	-0.021	0.003	0.0001722	0.04944	Low grade serous carcinoma
rs720390	A	G	0.383	0.035	0.0031	-0.01685	0.05049	Low grade serous carcinoma
rs7220557	T	C	0.867	-0.024	0.0042	-0.05386	0.0618	Low grade serous carcinoma
rs723149	A	G	0.467	0.021	0.0032	0.04834	0.05137	Low grade serous carcinoma
rs724016	A	G	0.517	-0.078	0.0029	0.06515	0.04811	Low grade serous carcinoma
rs7261425	C	G	0.695	0.021	0.0034	-0.06238	0.05332	Low grade serous carcinoma
rs7273787	A	G	0.667	-0.022	0.0031	0.01764	0.05129	Low grade serous carcinoma
rs7274811	T	G	0.2	-0.045	0.0035	-0.04598	0.05563	Low grade serous carcinoma
rs7319045	A	G	0.39	0.024	0.003	-0.06205	0.04986	Low grade serous carcinoma
rs7319446	A	G	0.258	-0.023	0.0035	0.09288	0.05596	Low grade serous carcinoma
rs7341084	T	C	0.783	0.027	0.0034	0.008839	0.05759	Low grade serous carcinoma
rs745749	A	G	0.692	0.023	0.0033	-0.03067	0.05219	Low grade serous carcinoma
rs7466269	A	G	0.667	0.033	0.0031	0.02754	0.05156	Low grade serous carcinoma
rs7517682	A	G	0.585	-0.023	0.003	-0.008621	0.04877	Low grade serous carcinoma
rs7536458	T	G	0.667	0.043	0.0034	-0.02178	0.05536	Low grade serous carcinoma
rs7542242	T	C	0.317	-0.018	0.0033	0.03657	0.05072	Low grade serous carcinoma
rs7551732	A	T	0.623	0.027	0.003	-0.01764	0.0487	Low grade serous carcinoma
rs7567288	T	C	0.81	-0.029	0.0038	0.04795	0.0619	Low grade serous carcinoma
rs7578605	A	G	0.958	-0.045	0.0063	-0.05304	0.09887	Low grade serous carcinoma
rs7586126	A	G	0.9	0.036	0.0053	-0.0007038	0.08563	Low grade serous carcinoma
rs7590738	A	G	0.675	-0.022	0.003	0.02258	0.04816	Low grade serous carcinoma
rs7701414	A	G	0.517	-0.037	0.003	-0.07534	0.04762	Low grade serous carcinoma
rs7733222	T	C	0.552	-0.018	0.003	0.04091	0.04919	Low grade serous carcinoma
rs7751325	T	C	0.456	0.017	0.003	0.009392	0.04846	Low grade serous carcinoma
rs7759938	T	C	0.636	-0.044	0.0032	0.02156	0.05125	Low grade serous carcinoma
rs7849585	T	G	0.317	0.036	0.0032	0.08081	0.05113	Low grade serous carcinoma
rs7870253	A	T	0.233	0.042	0.0035	0.08795	0.05722	Low grade serous carcinoma
rs7899004	T	C	0.558	0.025	0.0029	-0.0681	0.04828	Low grade serous carcinoma
rs7926352	T	C	0.275	0.02	0.0035	0.02923	0.05665	Low grade serous carcinoma
rs7935997	A	G	0.557	-0.024	0.0031	0.09452	0.05004	Low grade serous carcinoma
rs7941132	T	G	0.958	-0.042	0.0059	0.004786	0.09952	Low grade serous carcinoma
rs798497	A	G	0.712	0.057	0.0032	0.04859	0.05294	Low grade serous carcinoma
rs8017130	A	G	0.358	-0.023	0.0034	0.01798	0.0522	Low grade serous carcinoma
rs8052560	A	C	0.783	0.036	0.0044	0.04572	0.06112	Low grade serous carcinoma
rs8058684	A	G	0.308	0.021	0.0032	0.04466	0.05137	Low grade serous carcinoma
rs806100	T	C	0.433	0.018	0.003	-0.01626	0.04868	Low grade serous carcinoma
rs806794	A	G	0.724	0.06	0.0033	-0.01214	0.05262	Low grade serous carcinoma
rs8090312	A	G	0.75	0.024	0.0034	0.03738	0.05274	Low grade serous carcinoma
rs8097893	A	G	0.933	0.042	0.0068	0.005138	0.121	Low grade serous carcinoma
rs8103992	A	C	0.22	0.029	0.0037	0.1385	0.05892	Low grade serous carcinoma
rs817300	A	G	0.035	-0.085	0.0069	0.004739	0.09548	Low grade serous carcinoma
rs822553	A	G	0.233	0.03	0.0039	0.05486	0.05448	Low grade serous carcinoma
rs8413	T	C	0.475	-0.023	0.003	0.02977	0.04847	Low grade serous carcinoma
rs862034	A	G	0.49	-0.028	0.003	0.02189	0.05012	Low grade serous carcinoma
rs888403	A	G	0.633	-0.019	0.0033	-0.005238	0.05107	Low grade serous carcinoma
rs897080	T	C	0.746	-0.028	0.0034	-0.06027	0.05626	Low grade serous carcinoma
rs913000	T	C	0.342	0.024	0.0033	-0.03316	0.05259	Low grade serous carcinoma
rs9217	T	C	0.608	-0.028	0.003	-0.02291	0.04946	Low grade serous carcinoma
rs927381	T	C	0.593	0.022	0.003	-0.05189	0.04997	Low grade serous carcinoma
rs9291926	T	G	0.483	0.019	0.0031	-0.0116	0.04791	Low grade serous carcinoma
rs9292468	T	C	0.475	0.036	0.003	-0.05324	0.05	Low grade serous carcinoma
rs9359128	T	C	0.136	0.044	0.0045	0.05726	0.07613	Low grade serous carcinoma
rs9389986	A	T	0.254	-0.052	0.0033	0.01916	0.05338	Low grade serous carcinoma
rs9479130	A	C	0.592	-0.031	0.003	-0.02271	0.04829	Low grade serous carcinoma
rs955748	A	G	0.319	-0.028	0.0034	0.06324	0.05478	Low grade serous carcinoma
rs9568328	A	T	0.99	-0.051	0.0063	-0.1133	0.07618	Low grade serous carcinoma
rs958225	A	T	0.058	0.046	0.0079	0.2163	0.1169	Low grade serous carcinoma
rs960006	T	C	0.474	-0.02	0.0033	0.004951	0.049	Low grade serous carcinoma
rs9600340	A	G	0.458	-0.019	0.003	-0.06348	0.04974	Low grade serous carcinoma
rs9650315	T	G	0.125	-0.061	0.0045	0.06557	0.07068	Low grade serous carcinoma
rs9782976	T	C	0.125	-0.028	0.005	-0.01882	0.08336	Low grade serous carcinoma
rs9816693	C	G	0.155	0.031	0.004	0.02347	0.06305	Low grade serous carcinoma
rs981938	A	G	0.658	0.026	0.0031	-0.09557	0.05092	Low grade serous carcinoma
rs9825936	T	C	0.28	0.019	0.0034	0.003435	0.05585	Low grade serous carcinoma
rs9825951	A	T	0.6	-0.022	0.0031	0.004554	0.04985	Low grade serous carcinoma
rs9834893	C	G	0.933	-0.038	0.0058	-0.07039	0.09234	Low grade serous carcinoma
rs9893629	T	C	0.683	0.02	0.0036	-0.02235	0.05283	Low grade serous carcinoma
rs989393	T	C	0.7	0.022	0.0032	0.0008132	0.05431	Low grade serous carcinoma
rs991946	T	C	0.5	-0.021	0.0029	-0.06205	0.04932	Low grade serous carcinoma
rs9920547	A	G	0.292	-0.031	0.0034	-0.01246	0.05388	Low grade serous carcinoma
rs997400	T	C	0.475	-0.026	0.0029	0.1085	0.048	Low grade serous carcinoma
rs9977276	T	G	0.25	-0.022	0.0035	0.03207	0.05818	Low grade serous carcinoma
rs9993613	T	G	0.509	0.03	0.0029	-0.02935	0.04889	Low grade serous carcinoma
rs999474	A	G	0.457	0.022	0.003	-0.00749	0.04827	Low grade serous carcinoma
rs10037512	T	C	0.525	0.03	0.003	0.02241	0.03955	Mucinous carcinoma
rs10119624	A	G	0.683	0.024	0.0031	-0.02887	0.04212	Mucinous carcinoma
rs10131337	T	C	0.203	0.027	0.0038	-0.03872	0.04763	Mucinous carcinoma
rs10136129	T	C	0.758	0.025	0.0038	0.06781	0.05108	Mucinous carcinoma
rs10152739	A	T	0.8	-0.022	0.0034	-0.03097	0.04545	Mucinous carcinoma
rs10236884	A	G	0.442	-0.023	0.0031	-0.003578	0.04399	Mucinous carcinoma
rs10283100	A	G	0.025	-0.057	0.0085	-0.07404	0.09852	Mucinous carcinoma
rs1036821	A	G	0.317	-0.037	0.0032	-0.03117	0.04366	Mucinous carcinoma
rs10445823	T	C	0.842	0.047	0.0049	0.03848	0.0672	Mucinous carcinoma
rs1047014	T	C	0.725	-0.032	0.0036	-0.001489	0.04747	Mucinous carcinoma
rs1074078	T	C	0.351	0.018	0.0032	-0.02692	0.04165	Mucinous carcinoma
rs10767838	A	G	0.767	0.025	0.0033	-0.003827	0.04481	Mucinous carcinoma
rs10787959	A	G	0.3	0.027	0.0033	-0.02003	0.04361	Mucinous carcinoma
rs10794175	T	G	0.296	0.02	0.003	0.01806	0.03988	Mucinous carcinoma
rs10868439	A	G	0.467	-0.027	0.003	0.008206	0.03989	Mucinous carcinoma
rs10948222	T	C	0.387	-0.031	0.0033	0.002425	0.0401	Mucinous carcinoma
rs10995319	T	C	0.733	0.019	0.0034	0.06021	0.04677	Mucinous carcinoma
rs1113765	A	G	0.192	-0.024	0.0038	0.036	0.05117	Mucinous carcinoma
rs11144688	A	G	0.095	-0.063	0.0063	0.03624	0.06398	Mucinous carcinoma
rs11152213	A	C	0.717	-0.025	0.0035	-0.006007	0.04626	Mucinous carcinoma
rs11205303	T	C	0.642	-0.053	0.0035	0.0307	0.04057	Mucinous carcinoma
rs11221442	C	G	0.217	-0.027	0.0035	-0.01569	0.04814	Mucinous carcinoma
rs11244772	A	G	0.725	-0.018	0.0032	-0.03995	0.04269	Mucinous carcinoma
rs1133415	A	G	0.4	-0.019	0.0029	0.06166	0.03968	Mucinous carcinoma
rs1155939	A	C	0.433	0.042	0.0029	0.01738	0.03947	Mucinous carcinoma
rs11618507	T	G	0.275	0.023	0.0036	-0.03703	0.04783	Mucinous carcinoma
rs11626496	C	G	0.35	-0.019	0.003	-0.03886	0.04277	Mucinous carcinoma
rs11642612	A	C	0.559	-0.016	0.003	-0.02451	0.0405	Mucinous carcinoma
rs11648796	A	G	0.733	-0.033	0.0038	-0.05601	0.05094	Mucinous carcinoma
rs11652094	C	G	0.675	0.018	0.0032	-0.1303	0.04326	Mucinous carcinoma
rs11667331	A	G	0.828	-0.024	0.004	-0.07181	0.05434	Mucinous carcinoma
rs11684404	T	C	0.7	-0.032	0.0031	0.06331	0.04229	Mucinous carcinoma
rs1171615	T	C	0.833	-0.022	0.0038	-0.02821	0.04828	Mucinous carcinoma
rs11722554	A	G	0.042	-0.063	0.0098	0.1387	0.1163	Mucinous carcinoma
rs11735005	T	G	0.467	0.017	0.003	0.01014	0.03981	Mucinous carcinoma
rs11799609	T	G	0.142	0.026	0.0042	-0.0131	0.05447	Mucinous carcinoma
rs11855014	A	G	0.246	-0.022	0.0034	-0.0463	0.04313	Mucinous carcinoma
rs11880124	A	G	0.933	0.041	0.0054	-0.03621	0.0702	Mucinous carcinoma
rs11880992	A	G	0.375	0.033	0.003	0.04499	0.03989	Mucinous carcinoma
rs1190545	C	G	0.7	0.025	0.0033	-0.05683	0.04478	Mucinous carcinoma
rs11950193	A	C	0.042	0.062	0.0098	0.07013	0.1007	Mucinous carcinoma
rs1199734	T	G	0.167	-0.022	0.0039	0.0546	0.05255	Mucinous carcinoma
rs12065210	T	C	0.108	0.036	0.005	0.06857	0.06631	Mucinous carcinoma
rs12097239	A	G	0.288	-0.033	0.0034	0.01646	0.04685	Mucinous carcinoma
rs12214804	T	C	0.925	-0.084	0.0057	-0.03134	0.07011	Mucinous carcinoma
rs12330322	T	C	0.225	-0.034	0.0035	0.003131	0.04732	Mucinous carcinoma
rs1244981	A	G	0.817	0.025	0.0041	0.0256	0.05653	Mucinous carcinoma
rs12513181	A	C	0.728	-0.02	0.0033	-0.098	0.0451	Mucinous carcinoma
rs12538407	A	G	0.617	0.032	0.003	-0.02262	0.04023	Mucinous carcinoma
rs12639764	T	C	0.543	0.027	0.003	-0.0446	0.04063	Mucinous carcinoma
rs12693589	T	C	0.754	-0.022	0.0034	-0.002889	0.04596	Mucinous carcinoma
rs12694443	T	G	0.429	-0.026	0.003	-0.01399	0.03968	Mucinous carcinoma
rs12779328	T	C	0.35	-0.028	0.0033	0.02617	0.04384	Mucinous carcinoma
rs12908753	A	G	0.283	0.038	0.0036	-0.05014	0.04488	Mucinous carcinoma
rs12986437	A	C	0.822	-0.022	0.0035	0.01266	0.0471	Mucinous carcinoma
rs12987566	T	C	0.225	0.024	0.0033	0.06989	0.04459	Mucinous carcinoma
rs13014679	A	C	0.925	0.04	0.0071	-0.0266	0.09362	Mucinous carcinoma
rs13030174	A	C	0.733	0.023	0.0034	0.02793	0.04744	Mucinous carcinoma
rs13078528	A	G	0.942	0.045	0.0064	-0.009128	0.08968	Mucinous carcinoma
rs13084192	A	T	0.592	0.023	0.0031	0.002597	0.0412	Mucinous carcinoma
rs13150868	T	G	0.527	0.017	0.003	-0.08264	0.04061	Mucinous carcinoma
rs13152352	A	C	0.161	-0.074	0.0041	0.09276	0.05326	Mucinous carcinoma
rs13155659	T	C	0.289	0.03	0.0031	0.05033	0.0425	Mucinous carcinoma
rs13185815	T	G	0.915	0.041	0.0056	-0.05918	0.07366	Mucinous carcinoma
rs1320135	T	C	0.458	0.019	0.003	0.02054	0.04059	Mucinous carcinoma
rs13210323	A	C	0.725	0.037	0.0034	0.04117	0.04491	Mucinous carcinoma
rs1325596	A	G	0.508	0.025	0.0029	0.0177	0.04023	Mucinous carcinoma
rs13276054	C	G	0.658	-0.024	0.0033	-0.05139	0.04289	Mucinous carcinoma
rs13302191	A	T	0.242	-0.025	0.0033	0.08882	0.04366	Mucinous carcinoma
rs13306455	T	C	0.17	0.031	0.0039	-0.06359	0.05288	Mucinous carcinoma
rs13388725	A	G	0.617	-0.018	0.003	-0.04192	0.04075	Mucinous carcinoma
rs1345128	C	G	0.7	0.022	0.0033	0.04388	0.04472	Mucinous carcinoma
rs1370878	A	G	0.508	-0.019	0.0029	-0.003691	0.03979	Mucinous carcinoma
rs1393786	A	C	0.192	-0.027	0.0033	-0.0182	0.04473	Mucinous carcinoma
rs1401796	A	C	0.475	-0.031	0.003	-0.007279	0.04112	Mucinous carcinoma
rs1415701	A	G	0.25	-0.044	0.0036	-0.0368	0.04493	Mucinous carcinoma
rs143384	A	G	0.6	-0.075	0.0032	0.02912	0.04041	Mucinous carcinoma
rs153750	T	G	0.325	-0.031	0.0031	-0.02023	0.04119	Mucinous carcinoma
rs1545552	A	G	0.297	-0.029	0.0034	-0.0371	0.04401	Mucinous carcinoma
rs1552173	T	C	0.542	-0.018	0.0029	-0.0006255	0.04045	Mucinous carcinoma
rs1562975	A	G	0.297	0.025	0.0032	0.01118	0.04396	Mucinous carcinoma
rs1576900	A	G	0.28	-0.019	0.0033	0.05117	0.04277	Mucinous carcinoma
rs1599473	T	G	0.15	-0.027	0.0034	-0.05573	0.04736	Mucinous carcinoma
rs1614303	T	G	0.867	0.022	0.0038	0.04319	0.05181	Mucinous carcinoma
rs165189	A	G	0.88	-0.029	0.0046	-0.03982	0.05706	Mucinous carcinoma
rs1659127	A	G	0.3	0.03	0.0033	-0.009089	0.04163	Mucinous carcinoma
rs1681630	T	C	0.242	0.029	0.0031	0.04626	0.04199	Mucinous carcinoma
rs16865791	A	C	0.033	0.04	0.0057	-0.0242	0.07448	Mucinous carcinoma
rs16876334	T	C	0.033	-0.038	0.0068	0.0845	0.08842	Mucinous carcinoma
rs16942383	A	C	0.042	-0.12	0.0089	0.1986	0.09784	Mucinous carcinoma
rs16964211	A	G	0.042	-0.057	0.0071	0.04284	0.08976	Mucinous carcinoma
rs16967866	T	G	0.95	0.038	0.0066	0.006565	0.09	Mucinous carcinoma
rs16994718	T	C	0.092	-0.025	0.0041	0.07616	0.05724	Mucinous carcinoma
rs17052031	A	T	0.833	0.031	0.0047	-0.09627	0.0631	Mucinous carcinoma
rs17088190	T	C	0.212	-0.028	0.0034	-0.01754	0.04738	Mucinous carcinoma
rs17197086	T	C	0.117	0.035	0.0048	0.01792	0.06422	Mucinous carcinoma
rs17257113	A	G	0.217	0.027	0.0038	-0.02869	0.0527	Mucinous carcinoma
rs17277008	T	C	0.75	-0.039	0.0032	0.01322	0.04281	Mucinous carcinoma
rs17369123	T	C	0.233	0.031	0.0038	-0.06505	0.05178	Mucinous carcinoma
rs17391694	T	C	0.136	0.043	0.0053	0.04085	0.06047	Mucinous carcinoma
rs17409588	T	C	0.7	-0.019	0.0033	-0.09116	0.04231	Mucinous carcinoma
rs17416284	A	T	0.675	0.022	0.0031	-0.009062	0.04204	Mucinous carcinoma
rs1742829	A	T	0.931	-0.037	0.0055	0.1025	0.07367	Mucinous carcinoma
rs17473243	A	G	0.325	0.023	0.0031	0.07494	0.04272	Mucinous carcinoma
rs1749824	A	C	0.483	-0.023	0.003	0.01735	0.04003	Mucinous carcinoma
rs17511102	A	T	0.949	-0.053	0.0057	-0.1791	0.09309	Mucinous carcinoma
rs1752388	A	C	0.883	0.03	0.0046	-0.03621	0.06091	Mucinous carcinoma
rs17556750	A	C	0.275	0.046	0.0032	0.008784	0.04338	Mucinous carcinoma
rs17806888	T	C	0.908	0.034	0.0048	-0.1274	0.05943	Mucinous carcinoma
rs17807185	A	G	0.592	-0.022	0.003	0.02857	0.04241	Mucinous carcinoma
rs1797625	A	T	0.617	-0.019	0.003	-0.04529	0.04113	Mucinous carcinoma
rs180165	T	C	0.508	-0.019	0.003	0.06951	0.03973	Mucinous carcinoma
rs1812175	A	G	0.192	-0.079	0.004	-0.01519	0.05363	Mucinous carcinoma
rs1832871	A	G	0.367	0.025	0.0031	0.001957	0.04206	Mucinous carcinoma
rs1855078	T	C	0.825	-0.023	0.0041	-0.01297	0.05596	Mucinous carcinoma
rs1870761	A	C	0.383	0.018	0.003	-0.01346	0.0403	Mucinous carcinoma
rs1884897	A	G	0.375	0.044	0.003	-0.01409	0.04149	Mucinous carcinoma
rs1950500	T	C	0.233	0.031	0.0032	0.01638	0.04439	Mucinous carcinoma
rs1996422	A	G	0.717	-0.022	0.0033	-0.0522	0.04423	Mucinous carcinoma
rs2010997	A	G	0.367	0.02	0.003	0.0262	0.03943	Mucinous carcinoma
rs2028067	T	C	0.8	-0.031	0.0039	0.0491	0.05476	Mucinous carcinoma
rs2035901	A	G	0.533	-0.031	0.003	0.01952	0.04055	Mucinous carcinoma
rs2062708	T	C	0.877	-0.034	0.004	-0.06919	0.05431	Mucinous carcinoma
rs2070776	A	G	0.333	-0.042	0.0031	0.006627	0.04128	Mucinous carcinoma
rs2072268	A	G	0.525	-0.02	0.0031	0.04015	0.04031	Mucinous carcinoma
rs2079795	T	C	0.3	0.045	0.0031	0.001602	0.04242	Mucinous carcinoma
rs2093210	T	C	0.596	-0.039	0.0031	0.01306	0.04048	Mucinous carcinoma
rs2110001	C	G	0.691	-0.032	0.0035	-0.04487	0.04293	Mucinous carcinoma
rs213653	A	G	0.3	0.023	0.0042	-0.01166	0.04449	Mucinous carcinoma
rs2149163	C	G	0.408	0.02	0.003	0.03978	0.04028	Mucinous carcinoma
rs2166898	A	G	0.169	-0.027	0.0041	-0.004249	0.05546	Mucinous carcinoma
rs217181	T	C	0.2	0.024	0.0038	0.02707	0.04918	Mucinous carcinoma
rs2181834	T	G	0.542	0.022	0.0029	0.007644	0.03981	Mucinous carcinoma
rs2237886	T	C	0.108	0.043	0.0049	-0.018	0.06724	Mucinous carcinoma
rs2247341	A	G	0.417	0.027	0.0031	0.04588	0.04124	Mucinous carcinoma
rs2256183	A	G	0.558	0.037	0.003	-0.002485	0.04012	Mucinous carcinoma
rs227724	A	T	0.703	-0.03	0.0031	0.02812	0.04346	Mucinous carcinoma
rs2278789	T	C	0.683	0.018	0.003	-0.04425	0.04054	Mucinous carcinoma
rs2279007	A	G	0.258	-0.025	0.0036	-0.01004	0.04568	Mucinous carcinoma
rs2281645	A	G	0.642	0.019	0.0032	0.03446	0.04322	Mucinous carcinoma
rs2289195	A	G	0.367	0.038	0.003	0.01198	0.04116	Mucinous carcinoma
rs2302580	T	C	0.491	-0.029	0.0036	0.05258	0.03996	Mucinous carcinoma
rs2303085	T	C	0.158	-0.023	0.0042	-0.03589	0.05782	Mucinous carcinoma
rs2303262	T	C	0.75	-0.025	0.0041	-0.0866	0.04703	Mucinous carcinoma
rs2306578	T	C	0.991	-0.069	0.0097	-0.2461	0.1467	Mucinous carcinoma
rs2326458	A	C	0.833	-0.022	0.0035	-0.06999	0.04449	Mucinous carcinoma
rs237711	C	G	0.718	-0.037	0.0036	0.02505	0.04802	Mucinous carcinoma
rs239256	T	C	0.864	0.028	0.0037	-0.02761	0.04797	Mucinous carcinoma
rs2427307	A	G	0.27	-0.02	0.0032	0.003367	0.04311	Mucinous carcinoma
rs2581830	T	C	0.358	0.031	0.003	-0.009685	0.0402	Mucinous carcinoma
rs2597513	T	C	0.875	-0.039	0.0048	-0.02072	0.06528	Mucinous carcinoma
rs2609334	T	C	0.733	0.022	0.0034	-0.01801	0.04686	Mucinous carcinoma
rs2609996	A	C	0.383	0.017	0.0029	-0.00837	0.03953	Mucinous carcinoma
rs2631676	A	G	0.725	-0.028	0.0039	0.01414	0.05096	Mucinous carcinoma
rs2633761	A	G	0.583	0.016	0.0029	0.0714	0.03987	Mucinous carcinoma
rs2662027	T	G	0.083	-0.033	0.0048	-0.0009923	0.06581	Mucinous carcinoma
rs273945	A	C	0.466	-0.019	0.0031	0.006734	0.03989	Mucinous carcinoma
rs2741311	T	C	0.05	0.051	0.0055	-0.01384	0.07489	Mucinous carcinoma
rs2778027	T	C	0.783	-0.027	0.0039	-0.04707	0.05179	Mucinous carcinoma
rs2802292	T	G	0.576	0.017	0.003	-0.04636	0.04078	Mucinous carcinoma
rs2806561	A	G	0.567	0.027	0.0029	0.02282	0.04055	Mucinous carcinoma
rs2811594	A	G	0.333	-0.024	0.0032	-0.02488	0.0413	Mucinous carcinoma
rs2815379	A	G	0.242	-0.018	0.0033	0.04911	0.04439	Mucinous carcinoma
rs2834442	A	T	0.636	0.024	0.0031	-0.05544	0.04099	Mucinous carcinoma
rs2836288	A	C	0.534	-0.019	0.0029	0.06888	0.03973	Mucinous carcinoma
rs2925155	T	C	0.333	-0.023	0.0034	0.05028	0.04545	Mucinous carcinoma
rs2970578	T	G	0.602	-0.021	0.0031	0.04438	0.04121	Mucinous carcinoma
rs3017036	T	G	0.283	-0.021	0.0036	-0.06929	0.04393	Mucinous carcinoma
rs3103267	A	C	0.364	-0.038	0.0033	-0.0008254	0.04463	Mucinous carcinoma
rs310421	T	G	0.483	0.032	0.0029	-0.01724	0.03997	Mucinous carcinoma
rs3118905	A	G	0.237	-0.058	0.0033	-0.03687	0.04417	Mucinous carcinoma
rs31203	T	C	0.686	0.032	0.0032	-0.04061	0.04272	Mucinous carcinoma
rs316618	A	T	0.158	-0.026	0.0037	-0.02892	0.04816	Mucinous carcinoma
rs34651	T	C	0.905	-0.041	0.0058	0.09361	0.07679	Mucinous carcinoma
rs3739707	A	C	0.3	-0.024	0.0035	-0.05717	0.04644	Mucinous carcinoma
rs3755196	A	G	0.692	-0.018	0.0032	-0.1038	0.04228	Mucinous carcinoma
rs3764419	A	C	0.375	-0.041	0.003	-0.03113	0.04077	Mucinous carcinoma
rs3790598	A	G	0.119	-0.026	0.0041	-0.06534	0.05566	Mucinous carcinoma
rs3791679	A	G	0.72	0.06	0.0035	0.0178	0.04686	Mucinous carcinoma
rs3796529	T	C	0.169	0.031	0.0037	-0.03698	0.05011	Mucinous carcinoma
rs3802758	A	G	0.966	0.039	0.0066	0.01189	0.08013	Mucinous carcinoma
rs3807931	A	G	0.408	0.027	0.0029	0.06981	0.03958	Mucinous carcinoma
rs3814333	T	C	0.342	0.049	0.0032	0.07045	0.04236	Mucinous carcinoma
rs3818416	A	C	0.208	-0.021	0.0035	0.01207	0.04668	Mucinous carcinoma
rs3849769	A	G	0.3	-0.021	0.0033	-0.03773	0.04473	Mucinous carcinoma
rs3868143	T	C	0.925	0.033	0.0055	-0.1667	0.07281	Mucinous carcinoma
rs3885668	T	C	0.558	-0.022	0.003	0.03328	0.04169	Mucinous carcinoma
rs389663	T	C	0.317	0.022	0.0031	-0.03518	0.04333	Mucinous carcinoma
rs4146850	A	G	0.492	0.018	0.0029	-0.06351	0.03922	Mucinous carcinoma
rs42039	T	C	0.283	0.068	0.0034	0.05559	0.04576	Mucinous carcinoma
rs4239020	T	C	0.708	-0.021	0.0031	-0.005682	0.04351	Mucinous carcinoma
rs4246079	A	G	0.1	-0.038	0.005	-0.01821	0.0643	Mucinous carcinoma
rs4246302	A	G	0.667	-0.027	0.0033	0.0462	0.04377	Mucinous carcinoma
rs425277	T	C	0.28	0.028	0.0033	0.03508	0.04348	Mucinous carcinoma
rs429433	A	G	0.05	0.046	0.0071	0.05082	0.09695	Mucinous carcinoma
rs4320932	T	C	0.8	0.029	0.0041	0.02505	0.04994	Mucinous carcinoma
rs4325879	T	C	0.264	-0.021	0.0035	0.0005634	0.04504	Mucinous carcinoma
rs4369779	T	C	0.258	-0.056	0.0036	0.006135	0.04892	Mucinous carcinoma
rs4371882	A	G	0.833	-0.027	0.0038	-0.05542	0.05302	Mucinous carcinoma
rs4378999	A	T	0.858	-0.034	0.0048	0.1316	0.0648	Mucinous carcinoma
rs445151	T	C	0.831	0.022	0.0038	0.02175	0.04709	Mucinous carcinoma
rs4461027	T	C	0.65	0.028	0.0031	-0.001214	0.04036	Mucinous carcinoma
rs4542783	T	C	0.612	0.032	0.0039	-0.1112	0.04168	Mucinous carcinoma
rs4548838	T	C	0.45	0.033	0.003	0.0286	0.03995	Mucinous carcinoma
rs461521	A	C	0.5	0.016	0.003	-0.01361	0.03951	Mucinous carcinoma
rs4624820	A	G	0.4	0.018	0.0029	0.04175	0.03945	Mucinous carcinoma
rs4655345	A	G	0.583	0.024	0.003	0.07276	0.04156	Mucinous carcinoma
rs4675945	T	G	0.358	-0.02	0.003	0.07615	0.04088	Mucinous carcinoma
rs4686904	T	C	0.642	-0.021	0.0031	0.04349	0.04165	Mucinous carcinoma
rs4721810	A	C	0.15	0.031	0.0044	-0.05063	0.05808	Mucinous carcinoma
rs4722837	A	G	0.583	0.017	0.0031	-0.0582	0.0396	Mucinous carcinoma
rs4725061	A	G	0.578	-0.02	0.0031	-0.03524	0.04027	Mucinous carcinoma
rs4733724	A	G	0.808	0.05	0.0037	-0.03934	0.04958	Mucinous carcinoma
rs4735677	A	T	0.658	-0.037	0.0032	0.05977	0.04398	Mucinous carcinoma
rs4745948	A	G	0.567	0.021	0.0029	-0.02093	0.03943	Mucinous carcinoma
rs4748978	T	C	0.585	-0.018	0.0031	0.03639	0.04232	Mucinous carcinoma
rs4803468	A	G	0.398	0.03	0.0031	-0.0002203	0.04099	Mucinous carcinoma
rs4806934	A	G	0.633	-0.029	0.0031	0.07139	0.04156	Mucinous carcinoma
rs4812888	A	G	0.7	0.021	0.0037	0.04047	0.05065	Mucinous carcinoma
rs4821890	A	G	0.733	0.017	0.0031	-0.04802	0.04174	Mucinous carcinoma
rs4868126	T	G	0.35	-0.036	0.0032	0.003041	0.04187	Mucinous carcinoma
rs4876357	T	C	0.433	0.017	0.0029	-0.03917	0.03963	Mucinous carcinoma
rs4930585	T	C	0.175	-0.028	0.0041	-0.1143	0.05664	Mucinous carcinoma
rs4939837	A	G	0.342	0.019	0.0033	-0.07836	0.04171	Mucinous carcinoma
rs4986172	T	C	0.325	-0.034	0.0032	0.003436	0.04167	Mucinous carcinoma
rs519384	A	T	0.26	0.031	0.0033	-0.03449	0.04443	Mucinous carcinoma
rs552707	T	C	0.314	0.046	0.0032	-0.0226	0.04349	Mucinous carcinoma
rs568610	T	C	0.208	0.022	0.0034	0.01691	0.04698	Mucinous carcinoma
rs5742915	T	C	0.45	-0.035	0.0031	-0.0005668	0.03931	Mucinous carcinoma
rs5754185	C	G	0.892	0.035	0.0042	0.02581	0.05628	Mucinous carcinoma
rs5757318	A	T	0.864	-0.029	0.0048	0.02426	0.05555	Mucinous carcinoma
rs584828	T	C	0.433	-0.025	0.003	0.07181	0.04188	Mucinous carcinoma
rs593133	T	C	0.839	-0.025	0.0037	-0.05798	0.0483	Mucinous carcinoma
rs6020202	A	G	0.217	-0.022	0.0036	0.02285	0.04674	Mucinous carcinoma
rs6047319	A	G	0.658	-0.019	0.0032	0.04067	0.04264	Mucinous carcinoma
rs605372	T	C	0.967	0.052	0.0091	-0.1065	0.1453	Mucinous carcinoma
rs606452	A	C	0.158	0.043	0.0043	-0.02439	0.05864	Mucinous carcinoma
rs6085662	C	G	0.336	0.02	0.0032	-0.044	0.04318	Mucinous carcinoma
rs625735	A	G	0.342	0.023	0.003	0.06103	0.04035	Mucinous carcinoma
rs6435143	A	C	0.442	0.019	0.003	-0.03617	0.04006	Mucinous carcinoma
rs6439168	A	G	0.183	-0.037	0.0036	-0.0255	0.04947	Mucinous carcinoma
rs6441170	T	C	0.638	-0.022	0.003	-0.1132	0.04083	Mucinous carcinoma
rs648831	T	C	0.492	0.031	0.003	0.03025	0.03978	Mucinous carcinoma
rs6544650	A	G	0.583	-0.018	0.003	0.0003367	0.0399	Mucinous carcinoma
rs6556312	T	G	0.15	0.031	0.0042	0.03369	0.05442	Mucinous carcinoma
rs6584575	A	G	0.08	0.034	0.0052	0.01892	0.06808	Mucinous carcinoma
rs6600365	T	C	0.6	-0.027	0.0029	-0.01906	0.03995	Mucinous carcinoma
rs6601882	T	C	0.72	0.023	0.0038	-0.04001	0.04345	Mucinous carcinoma
rs6658835	A	G	0.767	-0.022	0.0034	0.01028	0.04529	Mucinous carcinoma
rs6684205	A	G	0.814	-0.034	0.0032	0.08896	0.04401	Mucinous carcinoma
rs6691924	T	C	0.85	0.032	0.005	-0.005297	0.06458	Mucinous carcinoma
rs6713865	A	G	0.817	0.031	0.004	-0.05208	0.05161	Mucinous carcinoma
rs6739772	A	G	0.233	-0.02	0.0032	-0.03331	0.04436	Mucinous carcinoma
rs6838153	A	G	0.667	-0.022	0.0031	-0.03774	0.04162	Mucinous carcinoma
rs6869670	T	C	0.892	-0.024	0.0041	0.01997	0.05582	Mucinous carcinoma
rs6903732	A	C	0.576	0.017	0.003	-0.008043	0.04055	Mucinous carcinoma
rs6919321	A	G	0.625	0.021	0.003	-0.03298	0.04022	Mucinous carcinoma
rs6920372	A	G	0.364	-0.025	0.0029	-0.007529	0.04	Mucinous carcinoma
rs6952113	A	G	0.375	-0.018	0.003	0.01779	0.04089	Mucinous carcinoma
rs6962887	T	G	0.655	0.023	0.0034	-0.01433	0.04341	Mucinous carcinoma
rs6974574	A	T	0.255	-0.03	0.0034	0.04166	0.04167	Mucinous carcinoma
rs6999216	A	T	0.783	-0.02	0.0036	-0.005723	0.04864	Mucinous carcinoma
rs7000226	C	G	0.29	0.023	0.0034	-0.008248	0.04616	Mucinous carcinoma
rs7033487	T	C	0.775	0.037	0.0036	0.0411	0.04972	Mucinous carcinoma
rs7033940	C	G	0.142	-0.024	0.0044	0.09233	0.0593	Mucinous carcinoma
rs7043114	T	C	0.517	-0.029	0.0029	0.0378	0.04037	Mucinous carcinoma
rs7069985	A	G	0.808	-0.023	0.0034	0.06623	0.04824	Mucinous carcinoma
rs713140	A	G	0.683	0.018	0.003	-0.01906	0.04168	Mucinous carcinoma
rs7155279	T	G	0.342	-0.028	0.0031	-0.04509	0.04144	Mucinous carcinoma
rs7162825	T	C	0.517	0.016	0.0029	-0.001313	0.0394	Mucinous carcinoma
rs717052	A	G	0.133	-0.025	0.0044	0.0909	0.05804	Mucinous carcinoma
rs7178424	T	C	0.483	-0.021	0.003	-0.005468	0.04103	Mucinous carcinoma
rs720390	A	G	0.383	0.035	0.0031	0.0262	0.04152	Mucinous carcinoma
rs7220557	T	C	0.867	-0.024	0.0042	0.04765	0.05203	Mucinous carcinoma
rs723149	A	G	0.467	0.021	0.0032	0.054	0.04229	Mucinous carcinoma
rs724016	A	G	0.517	-0.078	0.0029	-0.03775	0.03966	Mucinous carcinoma
rs7261425	C	G	0.695	0.021	0.0034	0.02024	0.04461	Mucinous carcinoma
rs7273787	A	G	0.667	-0.022	0.0031	0.03332	0.0431	Mucinous carcinoma
rs7274811	T	G	0.2	-0.045	0.0035	0.04674	0.04529	Mucinous carcinoma
rs7319045	A	G	0.39	0.024	0.003	-0.02426	0.04094	Mucinous carcinoma
rs7319446	A	G	0.258	-0.023	0.0035	0.009598	0.047	Mucinous carcinoma
rs7341084	T	C	0.783	0.027	0.0034	0.04179	0.0478	Mucinous carcinoma
rs745749	A	G	0.692	0.023	0.0033	-0.02231	0.04331	Mucinous carcinoma
rs7466269	A	G	0.667	0.033	0.0031	-0.02761	0.04225	Mucinous carcinoma
rs7517682	A	G	0.585	-0.023	0.003	0.02274	0.03982	Mucinous carcinoma
rs7536458	T	G	0.667	0.043	0.0034	0.03151	0.04577	Mucinous carcinoma
rs7542242	T	C	0.317	-0.018	0.0033	0.03585	0.04189	Mucinous carcinoma
rs7551732	A	T	0.623	0.027	0.003	0.08099	0.0407	Mucinous carcinoma
rs7567288	T	C	0.81	-0.029	0.0038	-0.02449	0.05064	Mucinous carcinoma
rs7578605	A	G	0.958	-0.045	0.0063	0.07922	0.08398	Mucinous carcinoma
rs7586126	A	G	0.9	0.036	0.0053	0.01034	0.06889	Mucinous carcinoma
rs7590738	A	G	0.675	-0.022	0.003	0.03628	0.03996	Mucinous carcinoma
rs7701414	A	G	0.517	-0.037	0.003	-0.007125	0.0395	Mucinous carcinoma
rs7733222	T	C	0.552	-0.018	0.003	-0.009734	0.04075	Mucinous carcinoma
rs7751325	T	C	0.456	0.017	0.003	-0.01818	0.04027	Mucinous carcinoma
rs7759938	T	C	0.636	-0.044	0.0032	-0.04001	0.04193	Mucinous carcinoma
rs7849585	T	G	0.317	0.036	0.0032	-0.009832	0.04264	Mucinous carcinoma
rs7870253	A	T	0.233	0.042	0.0035	0.1136	0.04706	Mucinous carcinoma
rs7899004	T	C	0.558	0.025	0.0029	-0.03766	0.03975	Mucinous carcinoma
rs7926352	T	C	0.275	0.02	0.0035	-0.01959	0.04793	Mucinous carcinoma
rs7935997	A	G	0.557	-0.024	0.0031	0.01224	0.04127	Mucinous carcinoma
rs7941132	T	G	0.958	-0.042	0.0059	0.02552	0.08109	Mucinous carcinoma
rs798497	A	G	0.712	0.057	0.0032	-0.007131	0.04316	Mucinous carcinoma
rs8017130	A	G	0.358	-0.023	0.0034	0.002408	0.04321	Mucinous carcinoma
rs8052560	A	C	0.783	0.036	0.0044	0.03622	0.05018	Mucinous carcinoma
rs8058684	A	G	0.308	0.021	0.0032	0.004062	0.04294	Mucinous carcinoma
rs806100	T	C	0.433	0.018	0.003	0.03566	0.04026	Mucinous carcinoma
rs806794	A	G	0.724	0.06	0.0033	0.04813	0.04348	Mucinous carcinoma
rs8090312	A	G	0.75	0.024	0.0034	-0.02197	0.043	Mucinous carcinoma
rs8097893	A	G	0.933	0.042	0.0068	0.04753	0.09862	Mucinous carcinoma
rs8103992	A	C	0.22	0.029	0.0037	0.1078	0.04881	Mucinous carcinoma
rs817300	A	G	0.035	-0.085	0.0069	-0.00353	0.07825	Mucinous carcinoma
rs822553	A	G	0.233	0.03	0.0039	-0.02163	0.04568	Mucinous carcinoma
rs8413	T	C	0.475	-0.023	0.003	-0.0318	0.03997	Mucinous carcinoma
rs862034	A	G	0.49	-0.028	0.003	0.01208	0.04151	Mucinous carcinoma
rs888403	A	G	0.633	-0.019	0.0033	-0.07783	0.04215	Mucinous carcinoma
rs897080	T	C	0.746	-0.028	0.0034	0.03238	0.04685	Mucinous carcinoma
rs913000	T	C	0.342	0.024	0.0033	-0.03207	0.04356	Mucinous carcinoma
rs9217	T	C	0.608	-0.028	0.003	-0.04883	0.04082	Mucinous carcinoma
rs927381	T	C	0.593	0.022	0.003	0.003166	0.04139	Mucinous carcinoma
rs9291926	T	G	0.483	0.019	0.0031	-0.0557	0.03967	Mucinous carcinoma
rs9292468	T	C	0.475	0.036	0.003	0.005017	0.0413	Mucinous carcinoma
rs9359128	T	C	0.136	0.044	0.0045	0.191	0.06095	Mucinous carcinoma
rs9389986	A	T	0.254	-0.052	0.0033	-0.007884	0.04397	Mucinous carcinoma
rs9479130	A	C	0.592	-0.031	0.003	0.03903	0.04006	Mucinous carcinoma
rs955748	A	G	0.319	-0.028	0.0034	-0.08246	0.04646	Mucinous carcinoma
rs9568328	A	T	0.99	-0.051	0.0063	0.01069	0.06529	Mucinous carcinoma
rs958225	A	T	0.058	0.046	0.0079	-0.05757	0.106	Mucinous carcinoma
rs960006	T	C	0.474	-0.02	0.0033	-0.0318	0.04076	Mucinous carcinoma
rs9600340	A	G	0.458	-0.019	0.003	-0.001085	0.04097	Mucinous carcinoma
rs9650315	T	G	0.125	-0.061	0.0045	0.1364	0.05801	Mucinous carcinoma
rs9782976	T	C	0.125	-0.028	0.005	-0.1237	0.06923	Mucinous carcinoma
rs9816693	C	G	0.155	0.031	0.004	0.03116	0.05176	Mucinous carcinoma
rs981938	A	G	0.658	0.026	0.0031	-0.06236	0.04196	Mucinous carcinoma
rs9825936	T	C	0.28	0.019	0.0034	0.05078	0.04577	Mucinous carcinoma
rs9825951	A	T	0.6	-0.022	0.0031	0.02322	0.04152	Mucinous carcinoma
rs9834893	C	G	0.933	-0.038	0.0058	-0.008284	0.07715	Mucinous carcinoma
rs9893629	T	C	0.683	0.02	0.0036	-0.02007	0.04378	Mucinous carcinoma
rs989393	T	C	0.7	0.022	0.0032	-0.01612	0.04451	Mucinous carcinoma
rs991946	T	C	0.5	-0.021	0.0029	0.01989	0.04053	Mucinous carcinoma
rs9920547	A	G	0.292	-0.031	0.0034	-0.08198	0.04489	Mucinous carcinoma
rs997400	T	C	0.475	-0.026	0.0029	0.03904	0.03972	Mucinous carcinoma
rs9977276	T	G	0.25	-0.022	0.0035	0.08336	0.04702	Mucinous carcinoma
rs9993613	T	G	0.509	0.03	0.0029	0.01954	0.04056	Mucinous carcinoma
rs999474	A	G	0.457	0.022	0.003	-0.01114	0.03992	Mucinous carcinoma
rs10037512	T	C	0.525	0.03	0.003	-0.04237	0.03996	Clear cell carcinoma
rs10119624	A	G	0.683	0.024	0.0031	-0.02785	0.04264	Clear cell carcinoma
rs10131337	T	C	0.203	0.027	0.0038	-0.03129	0.04825	Clear cell carcinoma
rs10136129	T	C	0.758	0.025	0.0038	0.06632	0.05147	Clear cell carcinoma
rs10152739	A	T	0.8	-0.022	0.0034	-0.04302	0.04603	Clear cell carcinoma
rs10236884	A	G	0.442	-0.023	0.0031	-0.1024	0.04485	Clear cell carcinoma
rs10283100	A	G	0.025	-0.057	0.0085	-0.009677	0.09968	Clear cell carcinoma
rs1036821	A	G	0.317	-0.037	0.0032	-0.02697	0.04409	Clear cell carcinoma
rs10445823	T	C	0.842	0.047	0.0049	0.03199	0.06842	Clear cell carcinoma
rs1047014	T	C	0.725	-0.032	0.0036	-0.02089	0.04751	Clear cell carcinoma
rs1074078	T	C	0.351	0.018	0.0032	0.01396	0.0421	Clear cell carcinoma
rs10767838	A	G	0.767	0.025	0.0033	-0.03447	0.04515	Clear cell carcinoma
rs10787959	A	G	0.3	0.027	0.0033	0.03643	0.04378	Clear cell carcinoma
rs10794175	T	G	0.296	0.02	0.003	-0.03253	0.04051	Clear cell carcinoma
rs10868439	A	G	0.467	-0.027	0.003	0.01261	0.04032	Clear cell carcinoma
rs10948222	T	C	0.387	-0.031	0.0033	0.06769	0.04083	Clear cell carcinoma
rs10995319	T	C	0.733	0.019	0.0034	0.00869	0.04706	Clear cell carcinoma
rs1113765	A	G	0.192	-0.024	0.0038	0.002878	0.05218	Clear cell carcinoma
rs11144688	A	G	0.095	-0.063	0.0063	0.07092	0.06349	Clear cell carcinoma
rs11152213	A	C	0.717	-0.025	0.0035	-0.01571	0.04666	Clear cell carcinoma
rs11205303	T	C	0.642	-0.053	0.0035	-0.06909	0.04078	Clear cell carcinoma
rs11221442	C	G	0.217	-0.027	0.0035	-0.07456	0.04882	Clear cell carcinoma
rs11244772	A	G	0.725	-0.018	0.0032	0.001827	0.04337	Clear cell carcinoma
rs1133415	A	G	0.4	-0.019	0.0029	-0.04321	0.04014	Clear cell carcinoma
rs1155939	A	C	0.433	0.042	0.0029	0.004063	0.03995	Clear cell carcinoma
rs11618507	T	G	0.275	0.023	0.0036	0.06539	0.04798	Clear cell carcinoma
rs11626496	C	G	0.35	-0.019	0.003	0.05262	0.04277	Clear cell carcinoma
rs11642612	A	C	0.559	-0.016	0.003	-0.04685	0.04074	Clear cell carcinoma
rs11648796	A	G	0.733	-0.033	0.0038	0.003724	0.05208	Clear cell carcinoma
rs11652094	C	G	0.675	0.018	0.0032	-0.001569	0.04436	Clear cell carcinoma
rs11667331	A	G	0.828	-0.024	0.004	0.04368	0.05647	Clear cell carcinoma
rs11684404	T	C	0.7	-0.032	0.0031	0.001574	0.04274	Clear cell carcinoma
rs1171615	T	C	0.833	-0.022	0.0038	-0.05345	0.0483	Clear cell carcinoma
rs11722554	A	G	0.042	-0.063	0.0098	0.08678	0.1179	Clear cell carcinoma
rs11735005	T	G	0.467	0.017	0.003	0.01135	0.0403	Clear cell carcinoma
rs11799609	T	G	0.142	0.026	0.0042	0.05089	0.05446	Clear cell carcinoma
rs11855014	A	G	0.246	-0.022	0.0034	-0.07944	0.04376	Clear cell carcinoma
rs11880124	A	G	0.933	0.041	0.0054	0.02178	0.07136	Clear cell carcinoma
rs11880992	A	G	0.375	0.033	0.003	-0.06943	0.04055	Clear cell carcinoma
rs1190545	C	G	0.7	0.025	0.0033	0.06364	0.04613	Clear cell carcinoma
rs11950193	A	C	0.042	0.062	0.0098	0.1452	0.1008	Clear cell carcinoma
rs1199734	T	G	0.167	-0.022	0.0039	0.05092	0.05326	Clear cell carcinoma
rs12065210	T	C	0.108	0.036	0.005	-0.03627	0.0685	Clear cell carcinoma
rs12097239	A	G	0.288	-0.033	0.0034	-0.03887	0.04811	Clear cell carcinoma
rs12214804	T	C	0.925	-0.084	0.0057	-0.09455	0.06949	Clear cell carcinoma
rs12330322	T	C	0.225	-0.034	0.0035	-0.0855	0.04877	Clear cell carcinoma
rs1244981	A	G	0.817	0.025	0.0041	0.01946	0.05703	Clear cell carcinoma
rs12513181	A	C	0.728	-0.02	0.0033	0.03239	0.04631	Clear cell carcinoma
rs12538407	A	G	0.617	0.032	0.003	-0.003479	0.04077	Clear cell carcinoma
rs12639764	T	C	0.543	0.027	0.003	-0.03403	0.04116	Clear cell carcinoma
rs12693589	T	C	0.754	-0.022	0.0034	0.03059	0.04668	Clear cell carcinoma
rs12694443	T	G	0.429	-0.026	0.003	0.04675	0.04006	Clear cell carcinoma
rs12779328	T	C	0.35	-0.028	0.0033	-0.05606	0.04466	Clear cell carcinoma
rs12908753	A	G	0.283	0.038	0.0036	0.02481	0.04508	Clear cell carcinoma
rs12986437	A	C	0.822	-0.022	0.0035	-0.06296	0.04713	Clear cell carcinoma
rs12987566	T	C	0.225	0.024	0.0033	0.08793	0.04499	Clear cell carcinoma
rs13014679	A	C	0.925	0.04	0.0071	0.04787	0.0977	Clear cell carcinoma
rs13030174	A	C	0.733	0.023	0.0034	0.05402	0.04816	Clear cell carcinoma
rs13078528	A	G	0.942	0.045	0.0064	-0.02184	0.09094	Clear cell carcinoma
rs13084192	A	T	0.592	0.023	0.0031	-0.02838	0.04175	Clear cell carcinoma
rs13150868	T	G	0.527	0.017	0.003	-0.07268	0.04106	Clear cell carcinoma
rs13152352	A	C	0.161	-0.074	0.0041	0.06356	0.05359	Clear cell carcinoma
rs13155659	T	C	0.289	0.03	0.0031	0.004375	0.04345	Clear cell carcinoma
rs13185815	T	G	0.915	0.041	0.0056	-0.167	0.07186	Clear cell carcinoma
rs1320135	T	C	0.458	0.019	0.003	-0.001011	0.0411	Clear cell carcinoma
rs13210323	A	C	0.725	0.037	0.0034	0.04744	0.0453	Clear cell carcinoma
rs1325596	A	G	0.508	0.025	0.0029	-0.02866	0.04074	Clear cell carcinoma
rs13276054	C	G	0.658	-0.024	0.0033	-0.02134	0.04354	Clear cell carcinoma
rs13302191	A	T	0.242	-0.025	0.0033	-0.107	0.04555	Clear cell carcinoma
rs13306455	T	C	0.17	0.031	0.0039	0.06005	0.0524	Clear cell carcinoma
rs13388725	A	G	0.617	-0.018	0.003	-0.04732	0.04125	Clear cell carcinoma
rs1345128	C	G	0.7	0.022	0.0033	-0.0169	0.04482	Clear cell carcinoma
rs1370878	A	G	0.508	-0.019	0.0029	-0.03001	0.04037	Clear cell carcinoma
rs1393786	A	C	0.192	-0.027	0.0033	0.03964	0.04499	Clear cell carcinoma
rs1401796	A	C	0.475	-0.031	0.003	-0.05258	0.04132	Clear cell carcinoma
rs1415701	A	G	0.25	-0.044	0.0036	-0.07728	0.04564	Clear cell carcinoma
rs143384	A	G	0.6	-0.075	0.0032	0.03051	0.04088	Clear cell carcinoma
rs153750	T	G	0.325	-0.031	0.0031	0.03617	0.04154	Clear cell carcinoma
rs1545552	A	G	0.297	-0.029	0.0034	-0.07734	0.04483	Clear cell carcinoma
rs1552173	T	C	0.542	-0.018	0.0029	-0.1003	0.0407	Clear cell carcinoma
rs1562975	A	G	0.297	0.025	0.0032	0.01464	0.04418	Clear cell carcinoma
rs1576900	A	G	0.28	-0.019	0.0033	0.03179	0.04346	Clear cell carcinoma
rs1599473	T	G	0.15	-0.027	0.0034	-0.08742	0.04792	Clear cell carcinoma
rs1614303	T	G	0.867	0.022	0.0038	0.06511	0.05237	Clear cell carcinoma
rs165189	A	G	0.88	-0.029	0.0046	0.1061	0.05977	Clear cell carcinoma
rs1659127	A	G	0.3	0.03	0.0033	-0.03552	0.04222	Clear cell carcinoma
rs1681630	T	C	0.242	0.029	0.0031	-0.02353	0.04278	Clear cell carcinoma
rs16865791	A	C	0.033	0.04	0.0057	-0.02374	0.07484	Clear cell carcinoma
rs16876334	T	C	0.033	-0.038	0.0068	-0.06765	0.09346	Clear cell carcinoma
rs16942383	A	C	0.042	-0.12	0.0089	0.06405	0.1008	Clear cell carcinoma
rs16964211	A	G	0.042	-0.057	0.0071	0.03609	0.09125	Clear cell carcinoma
rs16967866	T	G	0.95	0.038	0.0066	0.08154	0.09253	Clear cell carcinoma
rs16994718	T	C	0.092	-0.025	0.0041	-0.02145	0.05864	Clear cell carcinoma
rs17052031	A	T	0.833	0.031	0.0047	0.006618	0.06515	Clear cell carcinoma
rs17088190	T	C	0.212	-0.028	0.0034	0.08518	0.04709	Clear cell carcinoma
rs17197086	T	C	0.117	0.035	0.0048	-0.03967	0.0657	Clear cell carcinoma
rs17257113	A	G	0.217	0.027	0.0038	0.05124	0.05235	Clear cell carcinoma
rs17277008	T	C	0.75	-0.039	0.0032	0.01087	0.043	Clear cell carcinoma
rs17369123	T	C	0.233	0.031	0.0038	0.01001	0.05181	Clear cell carcinoma
rs17391694	T	C	0.136	0.043	0.0053	-0.08657	0.06326	Clear cell carcinoma
rs17409588	T	C	0.7	-0.019	0.0033	-0.04267	0.04299	Clear cell carcinoma
rs17416284	A	T	0.675	0.022	0.0031	0.01895	0.04275	Clear cell carcinoma
rs1742829	A	T	0.931	-0.037	0.0055	-0.09621	0.07055	Clear cell carcinoma
rs17473243	A	G	0.325	0.023	0.0031	-0.0359	0.04403	Clear cell carcinoma
rs1749824	A	C	0.483	-0.023	0.003	0.03199	0.04039	Clear cell carcinoma
rs17511102	A	T	0.949	-0.053	0.0057	0.05911	0.1021	Clear cell carcinoma
rs1752388	A	C	0.883	0.03	0.0046	0.03417	0.06242	Clear cell carcinoma
rs17556750	A	C	0.275	0.046	0.0032	-0.005234	0.04415	Clear cell carcinoma
rs17806888	T	C	0.908	0.034	0.0048	0.1126	0.0629	Clear cell carcinoma
rs17807185	A	G	0.592	-0.022	0.003	-0.09044	0.04225	Clear cell carcinoma
rs1797625	A	T	0.617	-0.019	0.003	-0.05851	0.04168	Clear cell carcinoma
rs180165	T	C	0.508	-0.019	0.003	-0.02188	0.04002	Clear cell carcinoma
rs1812175	A	G	0.192	-0.079	0.004	-0.1924	0.05636	Clear cell carcinoma
rs1832871	A	G	0.367	0.025	0.0031	-0.03138	0.04259	Clear cell carcinoma
rs1855078	T	C	0.825	-0.023	0.0041	0.008438	0.05692	Clear cell carcinoma
rs1870761	A	C	0.383	0.018	0.003	0.01927	0.04081	Clear cell carcinoma
rs1884897	A	G	0.375	0.044	0.003	-0.02317	0.04195	Clear cell carcinoma
rs1950500	T	C	0.233	0.031	0.0032	-0.03873	0.04535	Clear cell carcinoma
rs1996422	A	G	0.717	-0.022	0.0033	0.06028	0.04541	Clear cell carcinoma
rs2010997	A	G	0.367	0.02	0.003	0.09123	0.03978	Clear cell carcinoma
rs2028067	T	C	0.8	-0.031	0.0039	0.06643	0.05528	Clear cell carcinoma
rs2035901	A	G	0.533	-0.031	0.003	-0.07992	0.04087	Clear cell carcinoma
rs2062708	T	C	0.877	-0.034	0.004	-0.05141	0.05501	Clear cell carcinoma
rs2070776	A	G	0.333	-0.042	0.0031	-0.0123	0.04197	Clear cell carcinoma
rs2072268	A	G	0.525	-0.02	0.0031	-0.07004	0.04071	Clear cell carcinoma
rs2079795	T	C	0.3	0.045	0.0031	-0.05237	0.04306	Clear cell carcinoma
rs2093210	T	C	0.596	-0.039	0.0031	0.04637	0.04102	Clear cell carcinoma
rs2110001	C	G	0.691	-0.032	0.0035	-0.0223	0.04346	Clear cell carcinoma
rs213653	A	G	0.3	0.023	0.0042	-0.01716	0.04495	Clear cell carcinoma
rs2149163	C	G	0.408	0.02	0.003	-0.01847	0.04107	Clear cell carcinoma
rs2166898	A	G	0.169	-0.027	0.0041	0.05823	0.05534	Clear cell carcinoma
rs217181	T	C	0.2	0.024	0.0038	0.0574	0.04995	Clear cell carcinoma
rs2181834	T	G	0.542	0.022	0.0029	0.02844	0.04035	Clear cell carcinoma
rs2237886	T	C	0.108	0.043	0.0049	-0.07304	0.06858	Clear cell carcinoma
rs2247341	A	G	0.417	0.027	0.0031	0.03294	0.04197	Clear cell carcinoma
rs2256183	A	G	0.558	0.037	0.003	0.09087	0.04059	Clear cell carcinoma
rs227724	A	T	0.703	-0.03	0.0031	0.007985	0.04371	Clear cell carcinoma
rs2278789	T	C	0.683	0.018	0.003	-0.04521	0.04103	Clear cell carcinoma
rs2279007	A	G	0.258	-0.025	0.0036	-0.01692	0.04647	Clear cell carcinoma
rs2281645	A	G	0.642	0.019	0.0032	0.05072	0.04392	Clear cell carcinoma
rs2289195	A	G	0.367	0.038	0.003	0.09901	0.04157	Clear cell carcinoma
rs2302580	T	C	0.491	-0.029	0.0036	-0.05086	0.04065	Clear cell carcinoma
rs2303085	T	C	0.158	-0.023	0.0042	-0.06162	0.05925	Clear cell carcinoma
rs2303262	T	C	0.75	-0.025	0.0041	-0.07396	0.0476	Clear cell carcinoma
rs2306578	T	C	0.991	-0.069	0.0097	-0.03519	0.1536	Clear cell carcinoma
rs2326458	A	C	0.833	-0.022	0.0035	0.008655	0.04542	Clear cell carcinoma
rs237711	C	G	0.718	-0.037	0.0036	0.08036	0.04922	Clear cell carcinoma
rs239256	T	C	0.864	0.028	0.0037	0.02706	0.04927	Clear cell carcinoma
rs2427307	A	G	0.27	-0.02	0.0032	0.01315	0.04355	Clear cell carcinoma
rs2581830	T	C	0.358	0.031	0.003	0.002777	0.04054	Clear cell carcinoma
rs2597513	T	C	0.875	-0.039	0.0048	0.0787	0.06766	Clear cell carcinoma
rs2609334	T	C	0.733	0.022	0.0034	0.05106	0.04849	Clear cell carcinoma
rs2609996	A	C	0.383	0.017	0.0029	-0.002524	0.03999	Clear cell carcinoma
rs2631676	A	G	0.725	-0.028	0.0039	0.01989	0.05144	Clear cell carcinoma
rs2633761	A	G	0.583	0.016	0.0029	0.04228	0.04042	Clear cell carcinoma
rs2662027	T	G	0.083	-0.033	0.0048	0.01287	0.06598	Clear cell carcinoma
rs273945	A	C	0.466	-0.019	0.0031	-0.06317	0.04052	Clear cell carcinoma
rs2741311	T	C	0.05	0.051	0.0055	0.01452	0.07585	Clear cell carcinoma
rs2778027	T	C	0.783	-0.027	0.0039	-0.06046	0.05226	Clear cell carcinoma
rs2802292	T	G	0.576	0.017	0.003	-0.007129	0.04139	Clear cell carcinoma
rs2806561	A	G	0.567	0.027	0.0029	0.03403	0.04102	Clear cell carcinoma
rs2811594	A	G	0.333	-0.024	0.0032	-0.07238	0.0419	Clear cell carcinoma
rs2815379	A	G	0.242	-0.018	0.0033	-0.04583	0.04565	Clear cell carcinoma
rs2834442	A	T	0.636	0.024	0.0031	-0.02908	0.04169	Clear cell carcinoma
rs2836288	A	C	0.534	-0.019	0.0029	-0.06719	0.04015	Clear cell carcinoma
rs2925155	T	C	0.333	-0.023	0.0034	-0.02685	0.04638	Clear cell carcinoma
rs2970578	T	G	0.602	-0.021	0.0031	0.02658	0.04172	Clear cell carcinoma
rs3017036	T	G	0.283	-0.021	0.0036	0.08194	0.04363	Clear cell carcinoma
rs3103267	A	C	0.364	-0.038	0.0033	-0.02663	0.04488	Clear cell carcinoma
rs310421	T	G	0.483	0.032	0.0029	-0.004776	0.04034	Clear cell carcinoma
rs3118905	A	G	0.237	-0.058	0.0033	-0.02881	0.04467	Clear cell carcinoma
rs31203	T	C	0.686	0.032	0.0032	-0.003552	0.04348	Clear cell carcinoma
rs316618	A	T	0.158	-0.026	0.0037	-0.07824	0.04906	Clear cell carcinoma
rs34651	T	C	0.905	-0.041	0.0058	-0.06302	0.07422	Clear cell carcinoma
rs3739707	A	C	0.3	-0.024	0.0035	-0.02685	0.04657	Clear cell carcinoma
rs3755196	A	G	0.692	-0.018	0.0032	-0.02952	0.0434	Clear cell carcinoma
rs3764419	A	C	0.375	-0.041	0.003	-0.04075	0.04135	Clear cell carcinoma
rs3790598	A	G	0.119	-0.026	0.0041	0.03126	0.05527	Clear cell carcinoma
rs3791679	A	G	0.72	0.06	0.0035	0.03213	0.04755	Clear cell carcinoma
rs3796529	T	C	0.169	0.031	0.0037	0.03191	0.05016	Clear cell carcinoma
rs3802758	A	G	0.966	0.039	0.0066	0.05239	0.08276	Clear cell carcinoma
rs3807931	A	G	0.408	0.027	0.0029	0.06353	0.04026	Clear cell carcinoma
rs3814333	T	C	0.342	0.049	0.0032	0.02448	0.04319	Clear cell carcinoma
rs3818416	A	C	0.208	-0.021	0.0035	0.01104	0.04696	Clear cell carcinoma
rs3849769	A	G	0.3	-0.021	0.0033	0.06571	0.04479	Clear cell carcinoma
rs3868143	T	C	0.925	0.033	0.0055	-0.07441	0.07614	Clear cell carcinoma
rs3885668	T	C	0.558	-0.022	0.003	-0.06073	0.04179	Clear cell carcinoma
rs389663	T	C	0.317	0.022	0.0031	0.108	0.04303	Clear cell carcinoma
rs4146850	A	G	0.492	0.018	0.0029	-0.02187	0.03982	Clear cell carcinoma
rs42039	T	C	0.283	0.068	0.0034	0.05297	0.04612	Clear cell carcinoma
rs4239020	T	C	0.708	-0.021	0.0031	-0.0186	0.04378	Clear cell carcinoma
rs4246079	A	G	0.1	-0.038	0.005	-0.007536	0.06451	Clear cell carcinoma
rs4246302	A	G	0.667	-0.027	0.0033	-0.001513	0.04416	Clear cell carcinoma
rs425277	T	C	0.28	0.028	0.0033	-0.03161	0.04457	Clear cell carcinoma
rs429433	A	G	0.05	0.046	0.0071	0.1363	0.09489	Clear cell carcinoma
rs4320932	T	C	0.8	0.029	0.0041	0.04052	0.05056	Clear cell carcinoma
rs4325879	T	C	0.264	-0.021	0.0035	0.008464	0.0455	Clear cell carcinoma
rs4369779	T	C	0.258	-0.056	0.0036	-0.002316	0.04959	Clear cell carcinoma
rs4371882	A	G	0.833	-0.027	0.0038	-0.0141	0.05389	Clear cell carcinoma
rs4378999	A	T	0.858	-0.034	0.0048	0.04381	0.06409	Clear cell carcinoma
rs445151	T	C	0.831	0.022	0.0038	0.06817	0.04827	Clear cell carcinoma
rs4461027	T	C	0.65	0.028	0.0031	-0.01815	0.04062	Clear cell carcinoma
rs4542783	T	C	0.612	0.032	0.0039	0.0502	0.04201	Clear cell carcinoma
rs4548838	T	C	0.45	0.033	0.003	-0.006552	0.04044	Clear cell carcinoma
rs461521	A	C	0.5	0.016	0.003	0.008921	0.03993	Clear cell carcinoma
rs4624820	A	G	0.4	0.018	0.0029	-0.05114	0.0399	Clear cell carcinoma
rs4655345	A	G	0.583	0.024	0.003	0.05121	0.04189	Clear cell carcinoma
rs4675945	T	G	0.358	-0.02	0.003	-0.00795	0.04153	Clear cell carcinoma
rs4686904	T	C	0.642	-0.021	0.0031	-0.06098	0.0418	Clear cell carcinoma
rs4721810	A	C	0.15	0.031	0.0044	-0.08931	0.05928	Clear cell carcinoma
rs4722837	A	G	0.583	0.017	0.0031	0.0174	0.04008	Clear cell carcinoma
rs4725061	A	G	0.578	-0.02	0.0031	-0.001818	0.04084	Clear cell carcinoma
rs4733724	A	G	0.808	0.05	0.0037	-0.04334	0.05	Clear cell carcinoma
rs4735677	A	T	0.658	-0.037	0.0032	-0.07511	0.04378	Clear cell carcinoma
rs4745948	A	G	0.567	0.021	0.0029	-0.01096	0.03988	Clear cell carcinoma
rs4748978	T	C	0.585	-0.018	0.0031	0.01754	0.04265	Clear cell carcinoma
rs4803468	A	G	0.398	0.03	0.0031	-0.03907	0.04161	Clear cell carcinoma
rs4806934	A	G	0.633	-0.029	0.0031	0.007286	0.04195	Clear cell carcinoma
rs4812888	A	G	0.7	0.021	0.0037	0.03939	0.05161	Clear cell carcinoma
rs4821890	A	G	0.733	0.017	0.0031	-0.02503	0.04248	Clear cell carcinoma
rs4868126	T	G	0.35	-0.036	0.0032	0.07649	0.04211	Clear cell carcinoma
rs4876357	T	C	0.433	0.017	0.0029	-0.0005166	0.04014	Clear cell carcinoma
rs4930585	T	C	0.175	-0.028	0.0041	-0.09102	0.05655	Clear cell carcinoma
rs4939837	A	G	0.342	0.019	0.0033	-0.05227	0.04213	Clear cell carcinoma
rs4986172	T	C	0.325	-0.034	0.0032	-0.04817	0.04237	Clear cell carcinoma
rs519384	A	T	0.26	0.031	0.0033	0.027	0.04466	Clear cell carcinoma
rs552707	T	C	0.314	0.046	0.0032	0.01796	0.0441	Clear cell carcinoma
rs568610	T	C	0.208	0.022	0.0034	0.04425	0.04733	Clear cell carcinoma
rs5742915	T	C	0.45	-0.035	0.0031	0.001556	0.03966	Clear cell carcinoma
rs5754185	C	G	0.892	0.035	0.0042	-0.09872	0.05596	Clear cell carcinoma
rs5757318	A	T	0.864	-0.029	0.0048	-0.05444	0.05558	Clear cell carcinoma
rs584828	T	C	0.433	-0.025	0.003	-0.04508	0.04274	Clear cell carcinoma
rs593133	T	C	0.839	-0.025	0.0037	-0.02055	0.04901	Clear cell carcinoma
rs6020202	A	G	0.217	-0.022	0.0036	0.01691	0.04752	Clear cell carcinoma
rs6047319	A	G	0.658	-0.019	0.0032	-0.02788	0.04276	Clear cell carcinoma
rs605372	T	C	0.967	0.052	0.0091	0.1174	0.151	Clear cell carcinoma
rs606452	A	C	0.158	0.043	0.0043	0.07474	0.05813	Clear cell carcinoma
rs6085662	C	G	0.336	0.02	0.0032	0.01571	0.04321	Clear cell carcinoma
rs625735	A	G	0.342	0.023	0.003	0.04314	0.04095	Clear cell carcinoma
rs6435143	A	C	0.442	0.019	0.003	-0.01013	0.04059	Clear cell carcinoma
rs6439168	A	G	0.183	-0.037	0.0036	-0.0153	0.05007	Clear cell carcinoma
rs6441170	T	C	0.638	-0.022	0.003	0.0009026	0.04163	Clear cell carcinoma
rs648831	T	C	0.492	0.031	0.003	0.0118	0.04027	Clear cell carcinoma
rs6544650	A	G	0.583	-0.018	0.003	0.004911	0.04039	Clear cell carcinoma
rs6556312	T	G	0.15	0.031	0.0042	0.03956	0.0549	Clear cell carcinoma
rs6584575	A	G	0.08	0.034	0.0052	0.1251	0.06618	Clear cell carcinoma
rs6600365	T	C	0.6	-0.027	0.0029	0.02493	0.04046	Clear cell carcinoma
rs6601882	T	C	0.72	0.023	0.0038	-0.04567	0.04409	Clear cell carcinoma
rs6658835	A	G	0.767	-0.022	0.0034	0.0646	0.04612	Clear cell carcinoma
rs6684205	A	G	0.814	-0.034	0.0032	-0.01144	0.04405	Clear cell carcinoma
rs6691924	T	C	0.85	0.032	0.005	-0.04639	0.06501	Clear cell carcinoma
rs6713865	A	G	0.817	0.031	0.004	0.01699	0.05282	Clear cell carcinoma
rs6739772	A	G	0.233	-0.02	0.0032	0.08479	0.04433	Clear cell carcinoma
rs6838153	A	G	0.667	-0.022	0.0031	-0.03223	0.0423	Clear cell carcinoma
rs6869670	T	C	0.892	-0.024	0.0041	0.00321	0.05659	Clear cell carcinoma
rs6903732	A	C	0.576	0.017	0.003	0.05156	0.0409	Clear cell carcinoma
rs6919321	A	G	0.625	0.021	0.003	0.02605	0.04087	Clear cell carcinoma
rs6920372	A	G	0.364	-0.025	0.0029	-0.0002606	0.04051	Clear cell carcinoma
rs6952113	A	G	0.375	-0.018	0.003	0.08254	0.04115	Clear cell carcinoma
rs6962887	T	G	0.655	0.023	0.0034	0.0443	0.0443	Clear cell carcinoma
rs6974574	A	T	0.255	-0.03	0.0034	-0.04701	0.04253	Clear cell carcinoma
rs6999216	A	T	0.783	-0.02	0.0036	-0.05112	0.04854	Clear cell carcinoma
rs7000226	C	G	0.29	0.023	0.0034	-0.04559	0.04687	Clear cell carcinoma
rs7033487	T	C	0.775	0.037	0.0036	-0.06526	0.04981	Clear cell carcinoma
rs7033940	C	G	0.142	-0.024	0.0044	-0.02249	0.06166	Clear cell carcinoma
rs7043114	T	C	0.517	-0.029	0.0029	-0.04455	0.04063	Clear cell carcinoma
rs7069985	A	G	0.808	-0.023	0.0034	-0.06851	0.0479	Clear cell carcinoma
rs713140	A	G	0.683	0.018	0.003	0.03656	0.04215	Clear cell carcinoma
rs7155279	T	G	0.342	-0.028	0.0031	0.01922	0.04186	Clear cell carcinoma
rs7162825	T	C	0.517	0.016	0.0029	-0.03458	0.03988	Clear cell carcinoma
rs717052	A	G	0.133	-0.025	0.0044	0.05436	0.05902	Clear cell carcinoma
rs7178424	T	C	0.483	-0.021	0.003	-0.05646	0.04159	Clear cell carcinoma
rs720390	A	G	0.383	0.035	0.0031	0.03595	0.04189	Clear cell carcinoma
rs7220557	T	C	0.867	-0.024	0.0042	0.0495	0.05281	Clear cell carcinoma
rs723149	A	G	0.467	0.021	0.0032	-0.02211	0.04283	Clear cell carcinoma
rs724016	A	G	0.517	-0.078	0.0029	0.01116	0.04033	Clear cell carcinoma
rs7261425	C	G	0.695	0.021	0.0034	0.02761	0.04512	Clear cell carcinoma
rs7273787	A	G	0.667	-0.022	0.0031	0.004954	0.04343	Clear cell carcinoma
rs7274811	T	G	0.2	-0.045	0.0035	-0.01999	0.0463	Clear cell carcinoma
rs7319045	A	G	0.39	0.024	0.003	-0.09208	0.04166	Clear cell carcinoma
rs7319446	A	G	0.258	-0.023	0.0035	0.06819	0.04713	Clear cell carcinoma
rs7341084	T	C	0.783	0.027	0.0034	0.01242	0.04787	Clear cell carcinoma
rs745749	A	G	0.692	0.023	0.0033	0.03858	0.04416	Clear cell carcinoma
rs7466269	A	G	0.667	0.033	0.0031	-0.07775	0.04244	Clear cell carcinoma
rs7517682	A	G	0.585	-0.023	0.003	-0.02909	0.04036	Clear cell carcinoma
rs7536458	T	G	0.667	0.043	0.0034	0.02179	0.04617	Clear cell carcinoma
rs7542242	T	C	0.317	-0.018	0.0033	0.001884	0.04249	Clear cell carcinoma
rs7551732	A	T	0.623	0.027	0.003	0.04335	0.04109	Clear cell carcinoma
rs7567288	T	C	0.81	-0.029	0.0038	-0.1009	0.05108	Clear cell carcinoma
rs7578605	A	G	0.958	-0.045	0.0063	-0.08921	0.08027	Clear cell carcinoma
rs7586126	A	G	0.9	0.036	0.0053	-0.06206	0.06777	Clear cell carcinoma
rs7590738	A	G	0.675	-0.022	0.003	0.0457	0.04042	Clear cell carcinoma
rs7701414	A	G	0.517	-0.037	0.003	-0.004314	0.0399	Clear cell carcinoma
rs7733222	T	C	0.552	-0.018	0.003	0.02295	0.04131	Clear cell carcinoma
rs7751325	T	C	0.456	0.017	0.003	-0.0425	0.04075	Clear cell carcinoma
rs7759938	T	C	0.636	-0.044	0.0032	-0.02679	0.04258	Clear cell carcinoma
rs7849585	T	G	0.317	0.036	0.0032	-0.01763	0.04328	Clear cell carcinoma
rs7870253	A	T	0.233	0.042	0.0035	0.02482	0.0483	Clear cell carcinoma
rs7899004	T	C	0.558	0.025	0.0029	-0.03495	0.04016	Clear cell carcinoma
rs7926352	T	C	0.275	0.02	0.0035	-0.01463	0.04819	Clear cell carcinoma
rs7935997	A	G	0.557	-0.024	0.0031	0.0509	0.04187	Clear cell carcinoma
rs7941132	T	G	0.958	-0.042	0.0059	0.05381	0.08411	Clear cell carcinoma
rs798497	A	G	0.712	0.057	0.0032	0.0749	0.04434	Clear cell carcinoma
rs8017130	A	G	0.358	-0.023	0.0034	0.01887	0.04367	Clear cell carcinoma
rs8052560	A	C	0.783	0.036	0.0044	-0.008416	0.05071	Clear cell carcinoma
rs8058684	A	G	0.308	0.021	0.0032	-0.0412	0.04369	Clear cell carcinoma
rs806100	T	C	0.433	0.018	0.003	0.02626	0.04075	Clear cell carcinoma
rs806794	A	G	0.724	0.06	0.0033	-0.06978	0.04358	Clear cell carcinoma
rs8090312	A	G	0.75	0.024	0.0034	0.01429	0.04379	Clear cell carcinoma
rs8097893	A	G	0.933	0.042	0.0068	0.1108	0.1043	Clear cell carcinoma
rs8103992	A	C	0.22	0.029	0.0037	0.06272	0.04937	Clear cell carcinoma
rs817300	A	G	0.035	-0.085	0.0069	-0.1049	0.08177	Clear cell carcinoma
rs822553	A	G	0.233	0.03	0.0039	-0.04147	0.04654	Clear cell carcinoma
rs8413	T	C	0.475	-0.023	0.003	0.02126	0.04054	Clear cell carcinoma
rs862034	A	G	0.49	-0.028	0.003	0.03938	0.04195	Clear cell carcinoma
rs888403	A	G	0.633	-0.019	0.0033	-0.0191	0.04279	Clear cell carcinoma
rs897080	T	C	0.746	-0.028	0.0034	0.03446	0.04764	Clear cell carcinoma
rs913000	T	C	0.342	0.024	0.0033	0.0771	0.04364	Clear cell carcinoma
rs9217	T	C	0.608	-0.028	0.003	-0.002261	0.0418	Clear cell carcinoma
rs927381	T	C	0.593	0.022	0.003	0.06446	0.04186	Clear cell carcinoma
rs9291926	T	G	0.483	0.019	0.0031	0.05157	0.03997	Clear cell carcinoma
rs9292468	T	C	0.475	0.036	0.003	0.03163	0.04169	Clear cell carcinoma
rs9359128	T	C	0.136	0.044	0.0045	0.01739	0.06453	Clear cell carcinoma
rs9389986	A	T	0.254	-0.052	0.0033	0.006012	0.04447	Clear cell carcinoma
rs9479130	A	C	0.592	-0.031	0.003	-0.05158	0.04036	Clear cell carcinoma
rs955748	A	G	0.319	-0.028	0.0034	-0.08558	0.04711	Clear cell carcinoma
rs9568328	A	T	0.99	-0.051	0.0063	-0.07945	0.06505	Clear cell carcinoma
rs958225	A	T	0.058	0.046	0.0079	-0.03864	0.1078	Clear cell carcinoma
rs960006	T	C	0.474	-0.02	0.0033	0.06689	0.04125	Clear cell carcinoma
rs9600340	A	G	0.458	-0.019	0.003	0.0265	0.04137	Clear cell carcinoma
rs9650315	T	G	0.125	-0.061	0.0045	-0.0603	0.06062	Clear cell carcinoma
rs9782976	T	C	0.125	-0.028	0.005	-0.07515	0.06961	Clear cell carcinoma
rs9816693	C	G	0.155	0.031	0.004	0.00987	0.05277	Clear cell carcinoma
rs981938	A	G	0.658	0.026	0.0031	0.05555	0.04328	Clear cell carcinoma
rs9825936	T	C	0.28	0.019	0.0034	-0.02134	0.04696	Clear cell carcinoma
rs9825951	A	T	0.6	-0.022	0.0031	-0.007222	0.04199	Clear cell carcinoma
rs9834893	C	G	0.933	-0.038	0.0058	-0.06213	0.07638	Clear cell carcinoma
rs9893629	T	C	0.683	0.02	0.0036	-0.02198	0.04428	Clear cell carcinoma
rs989393	T	C	0.7	0.022	0.0032	-0.07025	0.04486	Clear cell carcinoma
rs991946	T	C	0.5	-0.021	0.0029	-0.08079	0.04127	Clear cell carcinoma
rs9920547	A	G	0.292	-0.031	0.0034	0.08806	0.04431	Clear cell carcinoma
rs997400	T	C	0.475	-0.026	0.0029	0.02581	0.04007	Clear cell carcinoma
rs9977276	T	G	0.25	-0.022	0.0035	0.04513	0.0478	Clear cell carcinoma
rs9993613	T	G	0.509	0.03	0.0029	0.06385	0.04095	Clear cell carcinoma
rs999474	A	G	0.457	0.022	0.003	0.01896	0.04041	Clear cell carcinoma
rs10037512	T	C	0.525	0.03	0.003	-0.01147	0.02864	Endometrioid carcinoma
rs10119624	A	G	0.683	0.024	0.0031	0.009929	0.03057	Endometrioid carcinoma
rs10131337	T	C	0.203	0.027	0.0038	0.0738	0.03427	Endometrioid carcinoma
rs10136129	T	C	0.758	0.025	0.0038	-0.04044	0.03593	Endometrioid carcinoma
rs10152739	A	T	0.8	-0.022	0.0034	0.02452	0.03315	Endometrioid carcinoma
rs10236884	A	G	0.442	-0.023	0.0031	-0.007784	0.03181	Endometrioid carcinoma
rs10283100	A	G	0.025	-0.057	0.0085	0.02426	0.07044	Endometrioid carcinoma
rs1036821	A	G	0.317	-0.037	0.0032	-0.07379	0.03163	Endometrioid carcinoma
rs10445823	T	C	0.842	0.047	0.0049	-0.02043	0.04802	Endometrioid carcinoma
rs1047014	T	C	0.725	-0.032	0.0036	-0.006368	0.03444	Endometrioid carcinoma
rs1074078	T	C	0.351	0.018	0.0032	-0.01544	0.03014	Endometrioid carcinoma
rs10767838	A	G	0.767	0.025	0.0033	-0.03737	0.03236	Endometrioid carcinoma
rs10787959	A	G	0.3	0.027	0.0033	0.01631	0.03139	Endometrioid carcinoma
rs10794175	T	G	0.296	0.02	0.003	0.01739	0.02891	Endometrioid carcinoma
rs10868439	A	G	0.467	-0.027	0.003	0.001246	0.02896	Endometrioid carcinoma
rs10948222	T	C	0.387	-0.031	0.0033	-0.03388	0.029	Endometrioid carcinoma
rs10995319	T	C	0.733	0.019	0.0034	-0.00406	0.0336	Endometrioid carcinoma
rs1113765	A	G	0.192	-0.024	0.0038	-3.38e-05	0.0374	Endometrioid carcinoma
rs11144688	A	G	0.095	-0.063	0.0063	0.05211	0.04656	Endometrioid carcinoma
rs11152213	A	C	0.717	-0.025	0.0035	-0.04793	0.0333	Endometrioid carcinoma
rs11205303	T	C	0.642	-0.053	0.0035	-0.001518	0.02928	Endometrioid carcinoma
rs11221442	C	G	0.217	-0.027	0.0035	0.007843	0.03479	Endometrioid carcinoma
rs11244772	A	G	0.725	-0.018	0.0032	-0.02134	0.03093	Endometrioid carcinoma
rs1133415	A	G	0.4	-0.019	0.0029	-0.01502	0.02863	Endometrioid carcinoma
rs1155939	A	C	0.433	0.042	0.0029	0.02786	0.02854	Endometrioid carcinoma
rs11618507	T	G	0.275	0.023	0.0036	0.06361	0.03441	Endometrioid carcinoma
rs11626496	C	G	0.35	-0.019	0.003	0.01992	0.03096	Endometrioid carcinoma
rs11642612	A	C	0.559	-0.016	0.003	-0.05598	0.02912	Endometrioid carcinoma
rs11648796	A	G	0.733	-0.033	0.0038	-0.03578	0.03706	Endometrioid carcinoma
rs11652094	C	G	0.675	0.018	0.0032	0.0369	0.03181	Endometrioid carcinoma
rs11667331	A	G	0.828	-0.024	0.004	-0.06798	0.0396	Endometrioid carcinoma
rs11684404	T	C	0.7	-0.032	0.0031	-0.03755	0.03042	Endometrioid carcinoma
rs1171615	T	C	0.833	-0.022	0.0038	-0.04928	0.03474	Endometrioid carcinoma
rs11722554	A	G	0.042	-0.063	0.0098	-0.02482	0.08749	Endometrioid carcinoma
rs11735005	T	G	0.467	0.017	0.003	0.01928	0.02886	Endometrioid carcinoma
rs11799609	T	G	0.142	0.026	0.0042	0.0265	0.03915	Endometrioid carcinoma
rs11855014	A	G	0.246	-0.022	0.0034	-0.04179	0.0313	Endometrioid carcinoma
rs11880124	A	G	0.933	0.041	0.0054	0.01788	0.05069	Endometrioid carcinoma
rs11880992	A	G	0.375	0.033	0.003	0.003559	0.02892	Endometrioid carcinoma
rs1190545	C	G	0.7	0.025	0.0033	-0.002835	0.03265	Endometrioid carcinoma
rs11950193	A	C	0.042	0.062	0.0098	0.01058	0.0747	Endometrioid carcinoma
rs1199734	T	G	0.167	-0.022	0.0039	-0.01223	0.03869	Endometrioid carcinoma
rs12065210	T	C	0.108	0.036	0.005	-0.02288	0.04882	Endometrioid carcinoma
rs12097239	A	G	0.288	-0.033	0.0034	-0.04559	0.03438	Endometrioid carcinoma
rs12214804	T	C	0.925	-0.084	0.0057	-0.1498	0.04901	Endometrioid carcinoma
rs12330322	T	C	0.225	-0.034	0.0035	0.04054	0.0343	Endometrioid carcinoma
rs1244981	A	G	0.817	0.025	0.0041	-0.002031	0.04103	Endometrioid carcinoma
rs12513181	A	C	0.728	-0.02	0.0033	0.04337	0.03312	Endometrioid carcinoma
rs12538407	A	G	0.617	0.032	0.003	-0.03981	0.02917	Endometrioid carcinoma
rs12639764	T	C	0.543	0.027	0.003	0.00174	0.02959	Endometrioid carcinoma
rs12693589	T	C	0.754	-0.022	0.0034	0.0224	0.03345	Endometrioid carcinoma
rs12694443	T	G	0.429	-0.026	0.003	0.03524	0.02863	Endometrioid carcinoma
rs12779328	T	C	0.35	-0.028	0.0033	0.02643	0.03172	Endometrioid carcinoma
rs12908753	A	G	0.283	0.038	0.0036	-0.001995	0.03229	Endometrioid carcinoma
rs12986437	A	C	0.822	-0.022	0.0035	-0.01555	0.03404	Endometrioid carcinoma
rs12987566	T	C	0.225	0.024	0.0033	-0.003059	0.03257	Endometrioid carcinoma
rs13014679	A	C	0.925	0.04	0.0071	-0.02316	0.06846	Endometrioid carcinoma
rs13030174	A	C	0.733	0.023	0.0034	-0.03486	0.03416	Endometrioid carcinoma
rs13078528	A	G	0.942	0.045	0.0064	0.06979	0.06653	Endometrioid carcinoma
rs13084192	A	T	0.592	0.023	0.0031	-0.06338	0.02973	Endometrioid carcinoma
rs13150868	T	G	0.527	0.017	0.003	0.05768	0.02935	Endometrioid carcinoma
rs13152352	A	C	0.161	-0.074	0.0041	0.06134	0.03825	Endometrioid carcinoma
rs13155659	T	C	0.289	0.03	0.0031	0.0282	0.03096	Endometrioid carcinoma
rs13185815	T	G	0.915	0.041	0.0056	0.06458	0.05469	Endometrioid carcinoma
rs1320135	T	C	0.458	0.019	0.003	-0.01553	0.02953	Endometrioid carcinoma
rs13210323	A	C	0.725	0.037	0.0034	-0.01602	0.03206	Endometrioid carcinoma
rs1325596	A	G	0.508	0.025	0.0029	-0.06229	0.02915	Endometrioid carcinoma
rs13276054	C	G	0.658	-0.024	0.0033	-0.02941	0.03124	Endometrioid carcinoma
rs13302191	A	T	0.242	-0.025	0.0033	0.02952	0.03183	Endometrioid carcinoma
rs13306455	T	C	0.17	0.031	0.0039	-0.05891	0.03847	Endometrioid carcinoma
rs13388725	A	G	0.617	-0.018	0.003	-0.03802	0.02941	Endometrioid carcinoma
rs1345128	C	G	0.7	0.022	0.0033	0.01149	0.03224	Endometrioid carcinoma
rs1370878	A	G	0.508	-0.019	0.0029	0.01883	0.02878	Endometrioid carcinoma
rs1393786	A	C	0.192	-0.027	0.0033	0.01639	0.03221	Endometrioid carcinoma
rs1401796	A	C	0.475	-0.031	0.003	-0.04222	0.02991	Endometrioid carcinoma
rs1415701	A	G	0.25	-0.044	0.0036	-0.04038	0.03247	Endometrioid carcinoma
rs143384	A	G	0.6	-0.075	0.0032	-0.0005828	0.0292	Endometrioid carcinoma
rs153750	T	G	0.325	-0.031	0.0031	-0.01942	0.02987	Endometrioid carcinoma
rs1545552	A	G	0.297	-0.029	0.0034	-0.007793	0.03167	Endometrioid carcinoma
rs1552173	T	C	0.542	-0.018	0.0029	-0.05036	0.02923	Endometrioid carcinoma
rs1562975	A	G	0.297	0.025	0.0032	-2.3e-05	0.0317	Endometrioid carcinoma
rs1576900	A	G	0.28	-0.019	0.0033	0.04264	0.03099	Endometrioid carcinoma
rs1599473	T	G	0.15	-0.027	0.0034	-0.0001077	0.03383	Endometrioid carcinoma
rs1614303	T	G	0.867	0.022	0.0038	-0.07494	0.03649	Endometrioid carcinoma
rs165189	A	G	0.88	-0.029	0.0046	0.0271	0.04227	Endometrioid carcinoma
rs1659127	A	G	0.3	0.03	0.0033	0.00523	0.02997	Endometrioid carcinoma
rs1681630	T	C	0.242	0.029	0.0031	0.08029	0.03036	Endometrioid carcinoma
rs16865791	A	C	0.033	0.04	0.0057	0.0725	0.05159	Endometrioid carcinoma
rs16876334	T	C	0.033	-0.038	0.0068	0.007631	0.0652	Endometrioid carcinoma
rs16942383	A	C	0.042	-0.12	0.0089	0.1356	0.07077	Endometrioid carcinoma
rs16964211	A	G	0.042	-0.057	0.0071	0.0489	0.06435	Endometrioid carcinoma
rs16967866	T	G	0.95	0.038	0.0066	-0.07285	0.06277	Endometrioid carcinoma
rs16994718	T	C	0.092	-0.025	0.0041	-0.005913	0.04181	Endometrioid carcinoma
rs17052031	A	T	0.833	0.031	0.0047	-0.02216	0.04563	Endometrioid carcinoma
rs17088190	T	C	0.212	-0.028	0.0034	0.03101	0.03411	Endometrioid carcinoma
rs17197086	T	C	0.117	0.035	0.0048	0.02233	0.04712	Endometrioid carcinoma
rs17257113	A	G	0.217	0.027	0.0038	0.0448	0.03759	Endometrioid carcinoma
rs17277008	T	C	0.75	-0.039	0.0032	-0.03426	0.03076	Endometrioid carcinoma
rs17369123	T	C	0.233	0.031	0.0038	0.01917	0.03723	Endometrioid carcinoma
rs17391694	T	C	0.136	0.043	0.0053	0.004479	0.0451	Endometrioid carcinoma
rs17409588	T	C	0.7	-0.019	0.0033	0.004642	0.03104	Endometrioid carcinoma
rs17416284	A	T	0.675	0.022	0.0031	-0.02465	0.03041	Endometrioid carcinoma
rs1742829	A	T	0.931	-0.037	0.0055	0.02867	0.05222	Endometrioid carcinoma
rs17473243	A	G	0.325	0.023	0.0031	-0.03429	0.03139	Endometrioid carcinoma
rs1749824	A	C	0.483	-0.023	0.003	0.04019	0.02883	Endometrioid carcinoma
rs17511102	A	T	0.949	-0.053	0.0057	0.01011	0.07094	Endometrioid carcinoma
rs1752388	A	C	0.883	0.03	0.0046	-0.04144	0.04371	Endometrioid carcinoma
rs17556750	A	C	0.275	0.046	0.0032	-0.06857	0.03182	Endometrioid carcinoma
rs17806888	T	C	0.908	0.034	0.0048	-0.008253	0.04357	Endometrioid carcinoma
rs17807185	A	G	0.592	-0.022	0.003	0.03996	0.03084	Endometrioid carcinoma
rs1797625	A	T	0.617	-0.019	0.003	-0.02465	0.0299	Endometrioid carcinoma
rs180165	T	C	0.508	-0.019	0.003	0.01441	0.02873	Endometrioid carcinoma
rs1812175	A	G	0.192	-0.079	0.004	0.05603	0.03813	Endometrioid carcinoma
rs1832871	A	G	0.367	0.025	0.0031	0.04183	0.0304	Endometrioid carcinoma
rs1855078	T	C	0.825	-0.023	0.0041	-0.02597	0.04031	Endometrioid carcinoma
rs1870761	A	C	0.383	0.018	0.003	-0.03803	0.02925	Endometrioid carcinoma
rs1884897	A	G	0.375	0.044	0.003	-0.01644	0.03	Endometrioid carcinoma
rs1950500	T	C	0.233	0.031	0.0032	0.003741	0.03247	Endometrioid carcinoma
rs1996422	A	G	0.717	-0.022	0.0033	0.01359	0.03237	Endometrioid carcinoma
rs2010997	A	G	0.367	0.02	0.003	0.0416	0.0286	Endometrioid carcinoma
rs2028067	T	C	0.8	-0.031	0.0039	-0.04402	0.03876	Endometrioid carcinoma
rs2035901	A	G	0.533	-0.031	0.003	-7.69e-05	0.02932	Endometrioid carcinoma
rs2062708	T	C	0.877	-0.034	0.004	-0.003144	0.04008	Endometrioid carcinoma
rs2070776	A	G	0.333	-0.042	0.0031	0.0008889	0.03006	Endometrioid carcinoma
rs2072268	A	G	0.525	-0.02	0.0031	-0.01534	0.02926	Endometrioid carcinoma
rs2079795	T	C	0.3	0.045	0.0031	-0.008871	0.0307	Endometrioid carcinoma
rs2093210	T	C	0.596	-0.039	0.0031	-0.04579	0.02916	Endometrioid carcinoma
rs2110001	C	G	0.691	-0.032	0.0035	-0.03757	0.03104	Endometrioid carcinoma
rs213653	A	G	0.3	0.023	0.0042	0.006318	0.03225	Endometrioid carcinoma
rs2149163	C	G	0.408	0.02	0.003	-0.05719	0.02954	Endometrioid carcinoma
rs2166898	A	G	0.169	-0.027	0.0041	-0.03181	0.0412	Endometrioid carcinoma
rs217181	T	C	0.2	0.024	0.0038	-0.02762	0.03623	Endometrioid carcinoma
rs2181834	T	G	0.542	0.022	0.0029	0.02416	0.02886	Endometrioid carcinoma
rs2237886	T	C	0.108	0.043	0.0049	0.0337	0.04794	Endometrioid carcinoma
rs2247341	A	G	0.417	0.027	0.0031	-0.006062	0.03009	Endometrioid carcinoma
rs2256183	A	G	0.558	0.037	0.003	0.003029	0.02917	Endometrioid carcinoma
rs227724	A	T	0.703	-0.03	0.0031	-0.008427	0.03162	Endometrioid carcinoma
rs2278789	T	C	0.683	0.018	0.003	-0.0271	0.02947	Endometrioid carcinoma
rs2279007	A	G	0.258	-0.025	0.0036	-0.02071	0.03315	Endometrioid carcinoma
rs2281645	A	G	0.642	0.019	0.0032	-0.01784	0.03106	Endometrioid carcinoma
rs2289195	A	G	0.367	0.038	0.003	0.05819	0.02995	Endometrioid carcinoma
rs2302580	T	C	0.491	-0.029	0.0036	-0.002984	0.02899	Endometrioid carcinoma
rs2303085	T	C	0.158	-0.023	0.0042	0.02923	0.04127	Endometrioid carcinoma
rs2303262	T	C	0.75	-0.025	0.0041	-0.1228	0.03387	Endometrioid carcinoma
rs2306578	T	C	0.991	-0.069	0.0097	0.06314	0.1141	Endometrioid carcinoma
rs2326458	A	C	0.833	-0.022	0.0035	-0.00738	0.03239	Endometrioid carcinoma
rs237711	C	G	0.718	-0.037	0.0036	0.04833	0.03508	Endometrioid carcinoma
rs239256	T	C	0.864	0.028	0.0037	0.02209	0.0353	Endometrioid carcinoma
rs2427307	A	G	0.27	-0.02	0.0032	0.005863	0.03126	Endometrioid carcinoma
rs2581830	T	C	0.358	0.031	0.003	-0.01645	0.02915	Endometrioid carcinoma
rs2597513	T	C	0.875	-0.039	0.0048	0.04832	0.04818	Endometrioid carcinoma
rs2609334	T	C	0.733	0.022	0.0034	0.01769	0.03432	Endometrioid carcinoma
rs2609996	A	C	0.383	0.017	0.0029	-0.03502	0.02863	Endometrioid carcinoma
rs2631676	A	G	0.725	-0.028	0.0039	-0.01003	0.0366	Endometrioid carcinoma
rs2633761	A	G	0.583	0.016	0.0029	0.008892	0.02887	Endometrioid carcinoma
rs2662027	T	G	0.083	-0.033	0.0048	0.04971	0.04679	Endometrioid carcinoma
rs273945	A	C	0.466	-0.019	0.0031	0.01566	0.02889	Endometrioid carcinoma
rs2741311	T	C	0.05	0.051	0.0055	-0.02131	0.05523	Endometrioid carcinoma
rs2778027	T	C	0.783	-0.027	0.0039	0.03396	0.03837	Endometrioid carcinoma
rs2802292	T	G	0.576	0.017	0.003	-0.02639	0.02951	Endometrioid carcinoma
rs2806561	A	G	0.567	0.027	0.0029	0.01274	0.02946	Endometrioid carcinoma
rs2811594	A	G	0.333	-0.024	0.0032	-0.04873	0.02995	Endometrioid carcinoma
rs2815379	A	G	0.242	-0.018	0.0033	0.01363	0.03242	Endometrioid carcinoma
rs2834442	A	T	0.636	0.024	0.0031	-0.02094	0.02994	Endometrioid carcinoma
rs2836288	A	C	0.534	-0.019	0.0029	0.03773	0.02872	Endometrioid carcinoma
rs2925155	T	C	0.333	-0.023	0.0034	0.01586	0.03303	Endometrioid carcinoma
rs2970578	T	G	0.602	-0.021	0.0031	-0.02379	0.02977	Endometrioid carcinoma
rs3017036	T	G	0.283	-0.021	0.0036	-0.03679	0.03166	Endometrioid carcinoma
rs3103267	A	C	0.364	-0.038	0.0033	0.01859	0.03214	Endometrioid carcinoma
rs310421	T	G	0.483	0.032	0.0029	0.02798	0.02905	Endometrioid carcinoma
rs3118905	A	G	0.237	-0.058	0.0033	-0.02549	0.03198	Endometrioid carcinoma
rs31203	T	C	0.686	0.032	0.0032	0.05229	0.03136	Endometrioid carcinoma
rs316618	A	T	0.158	-0.026	0.0037	-0.07276	0.03514	Endometrioid carcinoma
rs34651	T	C	0.905	-0.041	0.0058	0.007989	0.05438	Endometrioid carcinoma
rs3739707	A	C	0.3	-0.024	0.0035	-0.02728	0.03342	Endometrioid carcinoma
rs3755196	A	G	0.692	-0.018	0.0032	-0.0005042	0.03096	Endometrioid carcinoma
rs3764419	A	C	0.375	-0.041	0.003	-0.02481	0.02942	Endometrioid carcinoma
rs3790598	A	G	0.119	-0.026	0.0041	-0.02401	0.03991	Endometrioid carcinoma
rs3791679	A	G	0.72	0.06	0.0035	0.01841	0.03361	Endometrioid carcinoma
rs3796529	T	C	0.169	0.031	0.0037	-0.03651	0.03628	Endometrioid carcinoma
rs3802758	A	G	0.966	0.039	0.0066	-0.0218	0.05741	Endometrioid carcinoma
rs3807931	A	G	0.408	0.027	0.0029	-0.01796	0.02875	Endometrioid carcinoma
rs3814333	T	C	0.342	0.049	0.0032	-0.06062	0.03118	Endometrioid carcinoma
rs3818416	A	C	0.208	-0.021	0.0035	0.0139	0.03369	Endometrioid carcinoma
rs3849769	A	G	0.3	-0.021	0.0033	-0.03156	0.03265	Endometrioid carcinoma
rs3868143	T	C	0.925	0.033	0.0055	-0.07046	0.05472	Endometrioid carcinoma
rs3885668	T	C	0.558	-0.022	0.003	0.006644	0.03027	Endometrioid carcinoma
rs389663	T	C	0.317	0.022	0.0031	0.008668	0.03112	Endometrioid carcinoma
rs4146850	A	G	0.492	0.018	0.0029	-0.05043	0.02848	Endometrioid carcinoma
rs42039	T	C	0.283	0.068	0.0034	-0.02108	0.03339	Endometrioid carcinoma
rs4239020	T	C	0.708	-0.021	0.0031	-0.0006173	0.03156	Endometrioid carcinoma
rs4246079	A	G	0.1	-0.038	0.005	-0.05529	0.04735	Endometrioid carcinoma
rs4246302	A	G	0.667	-0.027	0.0033	-0.05209	0.03139	Endometrioid carcinoma
rs425277	T	C	0.28	0.028	0.0033	-0.05201	0.03194	Endometrioid carcinoma
rs429433	A	G	0.05	0.046	0.0071	-0.07623	0.07377	Endometrioid carcinoma
rs4320932	T	C	0.8	0.029	0.0041	0.03205	0.03593	Endometrioid carcinoma
rs4325879	T	C	0.264	-0.021	0.0035	-0.01588	0.03264	Endometrioid carcinoma
rs4369779	T	C	0.258	-0.056	0.0036	0.05432	0.03528	Endometrioid carcinoma
rs4371882	A	G	0.833	-0.027	0.0038	-0.09025	0.03832	Endometrioid carcinoma
rs4378999	A	T	0.858	-0.034	0.0048	-0.02195	0.04522	Endometrioid carcinoma
rs445151	T	C	0.831	0.022	0.0038	0.01462	0.03415	Endometrioid carcinoma
rs4461027	T	C	0.65	0.028	0.0031	-0.001587	0.02909	Endometrioid carcinoma
rs4542783	T	C	0.612	0.032	0.0039	-0.0117	0.03031	Endometrioid carcinoma
rs4548838	T	C	0.45	0.033	0.003	0.02521	0.02892	Endometrioid carcinoma
rs461521	A	C	0.5	0.016	0.003	0.01137	0.0286	Endometrioid carcinoma
rs4624820	A	G	0.4	0.018	0.0029	-0.03201	0.02846	Endometrioid carcinoma
rs4655345	A	G	0.583	0.024	0.003	0.0538	0.03012	Endometrioid carcinoma
rs4675945	T	G	0.358	-0.02	0.003	0.02267	0.02965	Endometrioid carcinoma
rs4686904	T	C	0.642	-0.021	0.0031	0.008479	0.03011	Endometrioid carcinoma
rs4721810	A	C	0.15	0.031	0.0044	-0.03697	0.04199	Endometrioid carcinoma
rs4722837	A	G	0.583	0.017	0.0031	-0.002342	0.02868	Endometrioid carcinoma
rs4725061	A	G	0.578	-0.02	0.0031	0.005661	0.02926	Endometrioid carcinoma
rs4733724	A	G	0.808	0.05	0.0037	-0.0665	0.03579	Endometrioid carcinoma
rs4735677	A	T	0.658	-0.037	0.0032	0.04027	0.03181	Endometrioid carcinoma
rs4745948	A	G	0.567	0.021	0.0029	-0.005924	0.02856	Endometrioid carcinoma
rs4748978	T	C	0.585	-0.018	0.0031	0.03206	0.03065	Endometrioid carcinoma
rs4803468	A	G	0.398	0.03	0.0031	0.0118	0.02969	Endometrioid carcinoma
rs4806934	A	G	0.633	-0.029	0.0031	0.04525	0.03009	Endometrioid carcinoma
rs4812888	A	G	0.7	0.021	0.0037	0.02078	0.03683	Endometrioid carcinoma
rs4821890	A	G	0.733	0.017	0.0031	-0.03117	0.03031	Endometrioid carcinoma
rs4868126	T	G	0.35	-0.036	0.0032	-0.01799	0.03052	Endometrioid carcinoma
rs4876357	T	C	0.433	0.017	0.0029	0.005223	0.02863	Endometrioid carcinoma
rs4930585	T	C	0.175	-0.028	0.0041	-0.02428	0.04003	Endometrioid carcinoma
rs4939837	A	G	0.342	0.019	0.0033	-0.0511	0.03027	Endometrioid carcinoma
rs4986172	T	C	0.325	-0.034	0.0032	0.03201	0.03003	Endometrioid carcinoma
rs519384	A	T	0.26	0.031	0.0033	0.009629	0.03216	Endometrioid carcinoma
rs552707	T	C	0.314	0.046	0.0032	0.04729	0.03155	Endometrioid carcinoma
rs568610	T	C	0.208	0.022	0.0034	0.03324	0.0339	Endometrioid carcinoma
rs5742915	T	C	0.45	-0.035	0.0031	0.0296	0.02838	Endometrioid carcinoma
rs5754185	C	G	0.892	0.035	0.0042	0.006862	0.0406	Endometrioid carcinoma
rs5757318	A	T	0.864	-0.029	0.0048	-0.0122	0.04009	Endometrioid carcinoma
rs584828	T	C	0.433	-0.025	0.003	-0.02009	0.03066	Endometrioid carcinoma
rs593133	T	C	0.839	-0.025	0.0037	-0.001905	0.03524	Endometrioid carcinoma
rs6020202	A	G	0.217	-0.022	0.0036	-0.01899	0.03408	Endometrioid carcinoma
rs6047319	A	G	0.658	-0.019	0.0032	-0.01411	0.03071	Endometrioid carcinoma
rs605372	T	C	0.967	0.052	0.0091	-0.006356	0.1058	Endometrioid carcinoma
rs606452	A	C	0.158	0.043	0.0043	0.05551	0.04191	Endometrioid carcinoma
rs6085662	C	G	0.336	0.02	0.0032	-0.006451	0.03123	Endometrioid carcinoma
rs625735	A	G	0.342	0.023	0.003	0.00611	0.02946	Endometrioid carcinoma
rs6435143	A	C	0.442	0.019	0.003	-0.02323	0.02904	Endometrioid carcinoma
rs6439168	A	G	0.183	-0.037	0.0036	0.003657	0.03613	Endometrioid carcinoma
rs6441170	T	C	0.638	-0.022	0.003	-0.02111	0.02969	Endometrioid carcinoma
rs648831	T	C	0.492	0.031	0.003	-0.05178	0.02877	Endometrioid carcinoma
rs6544650	A	G	0.583	-0.018	0.003	-0.01893	0.02889	Endometrioid carcinoma
rs6556312	T	G	0.15	0.031	0.0042	0.04582	0.03963	Endometrioid carcinoma
rs6584575	A	G	0.08	0.034	0.0052	0.05018	0.04839	Endometrioid carcinoma
rs6600365	T	C	0.6	-0.027	0.0029	0.0003068	0.02883	Endometrioid carcinoma
rs6601882	T	C	0.72	0.023	0.0038	-0.01282	0.03159	Endometrioid carcinoma
rs6658835	A	G	0.767	-0.022	0.0034	-0.03536	0.03247	Endometrioid carcinoma
rs6684205	A	G	0.814	-0.034	0.0032	0.05863	0.03178	Endometrioid carcinoma
rs6691924	T	C	0.85	0.032	0.005	-0.03118	0.04705	Endometrioid carcinoma
rs6713865	A	G	0.817	0.031	0.004	0.008056	0.03773	Endometrioid carcinoma
rs6739772	A	G	0.233	-0.02	0.0032	-0.01092	0.03207	Endometrioid carcinoma
rs6838153	A	G	0.667	-0.022	0.0031	-0.003963	0.03028	Endometrioid carcinoma
rs6869670	T	C	0.892	-0.024	0.0041	0.007239	0.04086	Endometrioid carcinoma
rs6903732	A	C	0.576	0.017	0.003	0.08267	0.02932	Endometrioid carcinoma
rs6919321	A	G	0.625	0.021	0.003	0.009993	0.02921	Endometrioid carcinoma
rs6920372	A	G	0.364	-0.025	0.0029	0.02337	0.02896	Endometrioid carcinoma
rs6952113	A	G	0.375	-0.018	0.003	0.0008368	0.02944	Endometrioid carcinoma
rs6962887	T	G	0.655	0.023	0.0034	-0.03753	0.03144	Endometrioid carcinoma
rs6974574	A	T	0.255	-0.03	0.0034	-0.01192	0.03028	Endometrioid carcinoma
rs6999216	A	T	0.783	-0.02	0.0036	0.003789	0.03502	Endometrioid carcinoma
rs7000226	C	G	0.29	0.023	0.0034	0.02683	0.03319	Endometrioid carcinoma
rs7033487	T	C	0.775	0.037	0.0036	0.05748	0.03645	Endometrioid carcinoma
rs7033940	C	G	0.142	-0.024	0.0044	-0.08896	0.04439	Endometrioid carcinoma
rs7043114	T	C	0.517	-0.029	0.0029	0.003597	0.02929	Endometrioid carcinoma
rs7069985	A	G	0.808	-0.023	0.0034	0.01189	0.03472	Endometrioid carcinoma
rs713140	A	G	0.683	0.018	0.003	-0.00169	0.03012	Endometrioid carcinoma
rs7155279	T	G	0.342	-0.028	0.0031	0.06479	0.0297	Endometrioid carcinoma
rs7162825	T	C	0.517	0.016	0.0029	0.01647	0.02865	Endometrioid carcinoma
rs717052	A	G	0.133	-0.025	0.0044	-0.02846	0.04318	Endometrioid carcinoma
rs7178424	T	C	0.483	-0.021	0.003	0.00326	0.0298	Endometrioid carcinoma
rs720390	A	G	0.383	0.035	0.0031	-0.01243	0.03012	Endometrioid carcinoma
rs7220557	T	C	0.867	-0.024	0.0042	0.05778	0.03818	Endometrioid carcinoma
[truncated: 416 more rows]

## Sheet: Supplementary Data 6
SNP	Effect Allele	Non-Effect Allele	EAF	Beta (Endometriosis)	SE (Endometriosis)	lnOR (Ovarian cancer)	SE (Ovarian cancer)	Outcome
rs10167914	G	A	0.3016	0.10436	0.0191365	0.01741	0.01448	Invasive epithelial ovarian cancer
rs11674184	T	G	0.6149	0.113329	0.0149312	0.04071	0.01414	Invasive epithelial ovarian cancer
rs12037376	A	G	0.1704	0.131028	0.0183896	0.05614	0.01821	Invasive epithelial ovarian cancer
rs12700667	A	G	0.7414	0.0861777	0.0144477	0.02205	0.01548	Invasive epithelial ovarian cancer
rs1537377	C	T	0.4044	0.076961	0.0136116	0.01696	0.0135	Invasive epithelial ovarian cancer
rs1903068	A	G	0.6834	0.10436	0.0155604	0.03227	0.01414	Invasive epithelial ovarian cancer
rs6546324	A	C	0.3083	0.076961	0.015025	-0.008163	0.0143	Invasive epithelial ovarian cancer
rs71575922	G	C	0.1572	0.10436	0.0186016	0.01383	0.01822	Invasive epithelial ovarian cancer
rs74485684	T	C	0.8402	0.10436	0.0188655	0.02713	0.01819	Invasive epithelial ovarian cancer
rs77294520	C	G	0.147	0.14842	0.0208112	0.02183	0.02146	Invasive epithelial ovarian cancer
rs10167914	G	A	0.3016	0.10436	0.0191365	-0.004307	0.01724	High grade serous carcinoma
rs11674184	T	G	0.6149	0.113329	0.0149312	0.01995	0.01678	High grade serous carcinoma
rs12037376	A	G	0.1704	0.131028	0.0183896	0.06314	0.02159	High grade serous carcinoma
rs12700667	A	G	0.7414	0.0861777	0.0144477	0.0052	0.0184	High grade serous carcinoma
rs1537377	C	T	0.4044	0.076961	0.0136116	0.01432	0.01607	High grade serous carcinoma
rs1903068	A	G	0.6834	0.10436	0.0155604	0.02968	0.01679	High grade serous carcinoma
rs6546324	A	C	0.3083	0.076961	0.015025	-0.01514	0.01699	High grade serous carcinoma
rs71575922	G	C	0.1572	0.10436	0.0186016	0.01098	0.0217	High grade serous carcinoma
rs74485684	T	C	0.8402	0.10436	0.0188655	0.02016	0.02158	High grade serous carcinoma
rs77294520	C	G	0.147	0.14842	0.0208112	0.01323	0.02552	High grade serous carcinoma
rs10167914	G	A	0.3016	0.10436	0.0191365	-0.01148	0.05252	Low grade serous carcinoma
rs11674184	T	G	0.6149	0.113329	0.0149312	0.07487	0.05114	Low grade serous carcinoma
rs12037376	A	G	0.1704	0.131028	0.0183896	0.02675	0.06486	Low grade serous carcinoma
rs12700667	A	G	0.7414	0.0861777	0.0144477	0.05857	0.05605	Low grade serous carcinoma
rs1537377	C	T	0.4044	0.076961	0.0136116	0.03959	0.04887	Low grade serous carcinoma
rs1903068	A	G	0.6834	0.10436	0.0155604	0.001034	0.0513	Low grade serous carcinoma
rs6546324	A	C	0.3083	0.076961	0.015025	0.01415	0.05211	Low grade serous carcinoma
rs71575922	G	C	0.1572	0.10436	0.0186016	-0.1289	0.06778	Low grade serous carcinoma
rs74485684	T	C	0.8402	0.10436	0.0188655	-0.01512	0.06513	Low grade serous carcinoma
rs77294520	C	G	0.147	0.14842	0.0208112	0.155	0.07804	Low grade serous carcinoma
rs10167914	G	A	0.3016	0.10436	0.0191365	0.101	0.04258	Mucinous carcinoma
rs11674184	T	G	0.6149	0.113329	0.0149312	0.1214	0.04239	Mucinous carcinoma
rs12037376	A	G	0.1704	0.131028	0.0183896	-0.02789	0.05477	Mucinous carcinoma
rs12700667	A	G	0.7414	0.0861777	0.0144477	-0.005593	0.04584	Mucinous carcinoma
rs1537377	C	T	0.4044	0.076961	0.0136116	-0.009398	0.04054	Mucinous carcinoma
rs1903068	A	G	0.6834	0.10436	0.0155604	0.007659	0.04251	Mucinous carcinoma
rs6546324	A	C	0.3083	0.076961	0.015025	0.06091	0.04271	Mucinous carcinoma
rs71575922	G	C	0.1572	0.10436	0.0186016	-0.01739	0.05442	Mucinous carcinoma
rs74485684	T	C	0.8402	0.10436	0.0188655	-0.02841	0.05353	Mucinous carcinoma
rs77294520	C	G	0.147	0.14842	0.0208112	0.008246	0.06486	Mucinous carcinoma
rs10167914	G	A	0.3016	0.10436	0.0191365	0.1572	0.0427	Clear cell carcinoma
rs11674184	T	G	0.6149	0.113329	0.0149312	0.1274	0.04295	Clear cell carcinoma
rs12037376	A	G	0.1704	0.131028	0.0183896	0.1172	0.05347	Clear cell carcinoma
rs12700667	A	G	0.7414	0.0861777	0.0144477	0.1197	0.04754	Clear cell carcinoma
rs1537377	C	T	0.4044	0.076961	0.0136116	0.03834	0.04091	Clear cell carcinoma
rs1903068	A	G	0.6834	0.10436	0.0155604	0.1471	0.04349	Clear cell carcinoma
rs6546324	A	C	0.3083	0.076961	0.015025	-0.02488	0.04378	Clear cell carcinoma
rs71575922	G	C	0.1572	0.10436	0.0186016	0.1872	0.0532	Clear cell carcinoma
rs74485684	T	C	0.8402	0.10436	0.0188655	0.05896	0.05585	Clear cell carcinoma
rs77294520	C	G	0.147	0.14842	0.0208112	0.06134	0.06492	Clear cell carcinoma
rs10167914	G	A	0.3016	0.10436	0.0191365	0.02719	0.03134	Endometrioid carcinoma
rs11674184	T	G	0.6149	0.113329	0.0149312	0.04686	0.03065	Endometrioid carcinoma
rs12037376	A	G	0.1704	0.131028	0.0183896	0.05674	0.03924	Endometrioid carcinoma
rs12700667	A	G	0.7414	0.0861777	0.0144477	0.04048	0.03362	Endometrioid carcinoma
rs1537377	C	T	0.4044	0.076961	0.0136116	0.02856	0.0292	Endometrioid carcinoma
rs1903068	A	G	0.6834	0.10436	0.0155604	0.04341	0.03069	Endometrioid carcinoma
rs6546324	A	C	0.3083	0.076961	0.015025	0.01261	0.03105	Endometrioid carcinoma
rs71575922	G	C	0.1572	0.10436	0.0186016	-0.01278	0.03964	Endometrioid carcinoma
rs74485684	T	C	0.8402	0.10436	0.0188655	0.1122	0.04019	Endometrioid carcinoma
rs77294520	C	G	0.147	0.14842	0.0208112	-0.04519	0.04722	Endometrioid carcinoma
rs10167914	G	A	0.3016	0.10436	0.0191365	0.04073	0.03093	Low malignant potential tumours
rs11674184	T	G	0.6149	0.113329	0.0149312	0.02639	0.03013	Low malignant potential tumours
rs12037376	A	G	0.1704	0.131028	0.0183896	0.09413	0.0385	Low malignant potential tumours
rs12700667	A	G	0.7414	0.0861777	0.0144477	0.02069	0.03288	Low malignant potential tumours
rs1537377	C	T	0.4044	0.076961	0.0136116	0.01846	0.02883	Low malignant potential tumours
rs1903068	A	G	0.6834	0.10436	0.0155604	0.04779	0.03022	Low malignant potential tumours
rs6546324	A	C	0.3083	0.076961	0.015025	0.02315	0.03049	Low malignant potential tumours
rs71575922	G	C	0.1572	0.10436	0.0186016	0.0143	0.03906	Low malignant potential tumours
rs74485684	T	C	0.8402	0.10436	0.0188655	0.02698	0.03886	Low malignant potential tumours
rs77294520	C	G	0.147	0.14842	0.0208112	-0.04233	0.047	Low malignant potential tumours

## Sheet: Supplementary Data 7
SNP	Effect Allele	Non-Effect Allele	EAF	Beta (PCOS)	SE (PCOS)	lnOR (Ovarian cancer)	SE (Ovarian cancer)	Outcome
rs10739076	A	C	0.3078	0.1097	0.0197	0.032	0.01539	Invasive epithelial ovarian cancer
rs11031005	T	C	0.8537	-0.1593	0.0223	0.0345	0.01908	Invasive epithelial ovarian cancer
rs11225154	A	G	0.0941	0.1787	0.0272	-0.002294	0.02356	Invasive epithelial ovarian cancer
rs13164856	T	C	0.7291	0.1235	0.0193	0.001453	0.0147	Invasive epithelial ovarian cancer
rs1784692	A	G	0.8237	0.1438	0.0226	-0.01869	0.01724	Invasive epithelial ovarian cancer
rs2178575	A	G	0.1512	0.1663	0.0219	-0.01233	0.01864	Invasive epithelial ovarian cancer
rs7563201	G	A	0.4507	-0.1081	0.0172	-0.03557	0.01326	Invasive epithelial ovarian cancer
rs7864171	A	G	0.4284	-0.0933	0.0168	0.02801	0.01351	Invasive epithelial ovarian cancer
rs804279	T	A	0.2616	0.1276	0.0184	-0.01109	0.01529	Invasive epithelial ovarian cancer
rs8043701	A	T	0.815	-0.1273	0.0208	0.01974	0.01773	Invasive epithelial ovarian cancer
rs9696009	A	G	0.0679	0.202	0.0311	0.01098	0.02687	Invasive epithelial ovarian cancer
rs10739076	A	C	0.3078	0.1097	0.0197	0.03732	0.01827	High grade serous carcinoma
rs11031005	T	C	0.8537	-0.1593	0.0223	0.02847	0.02264	High grade serous carcinoma
rs11225154	A	G	0.0941	0.1787	0.0272	0.009869	0.02793	High grade serous carcinoma
rs13164856	T	C	0.7291	0.1235	0.0193	0.00438	0.01744	High grade serous carcinoma
rs1784692	A	G	0.8237	0.1438	0.0226	-0.006935	0.02046	High grade serous carcinoma
rs2178575	A	G	0.1512	0.1663	0.0219	-0.006962	0.02216	High grade serous carcinoma
rs7563201	G	A	0.4507	-0.1081	0.0172	-0.03627	0.01576	High grade serous carcinoma
rs7864171	A	G	0.4284	-0.0933	0.0168	0.04358	0.01602	High grade serous carcinoma
rs804279	T	A	0.2616	0.1276	0.0184	-0.02172	0.01824	High grade serous carcinoma
rs8043701	A	T	0.815	-0.1273	0.0208	0.0323	0.0211	High grade serous carcinoma
rs9696009	A	G	0.0679	0.202	0.0311	0.008046	0.03194	High grade serous carcinoma
rs10739076	A	C	0.3078	0.1097	0.0197	0.0271	0.0557	Low grade serous carcinoma
rs11031005	T	C	0.8537	-0.1593	0.0223	-0.02252	0.06879	Low grade serous carcinoma
rs11225154	A	G	0.0941	0.1787	0.0272	-0.1154	0.08888	Low grade serous carcinoma
rs13164856	T	C	0.7291	0.1235	0.0193	0.08677	0.05356	Low grade serous carcinoma
rs1784692	A	G	0.8237	0.1438	0.0226	0.0571	0.06374	Low grade serous carcinoma
rs2178575	A	G	0.1512	0.1663	0.0219	0.1257	0.06528	Low grade serous carcinoma
rs7563201	G	A	0.4507	-0.1081	0.0172	-0.05711	0.04823	Low grade serous carcinoma
rs7864171	A	G	0.4284	-0.0933	0.0168	-0.01918	0.04924	Low grade serous carcinoma
rs804279	T	A	0.2616	0.1276	0.0184	0.04631	0.05446	Low grade serous carcinoma
rs8043701	A	T	0.815	-0.1273	0.0208	0.04779	0.06482	Low grade serous carcinoma
rs9696009	A	G	0.0679	0.202	0.0311	0.05408	0.09826	Low grade serous carcinoma
rs10739076	A	C	0.3078	0.1097	0.0197	-0.03344	0.04649	Mucinous carcinoma
rs11031005	T	C	0.8537	-0.1593	0.0223	-0.03777	0.05619	Mucinous carcinoma
rs11225154	A	G	0.0941	0.1787	0.0272	-0.07041	0.07243	Mucinous carcinoma
rs13164856	T	C	0.7291	0.1235	0.0193	0.07775	0.04422	Mucinous carcinoma
rs1784692	A	G	0.8237	0.1438	0.0226	0.02008	0.05239	Mucinous carcinoma
rs2178575	A	G	0.1512	0.1663	0.0219	-0.03074	0.05571	Mucinous carcinoma
rs7563201	G	A	0.4507	-0.1081	0.0172	-0.008138	0.0397	Mucinous carcinoma
rs7864171	A	G	0.4284	-0.0933	0.0168	-0.02419	0.04068	Mucinous carcinoma
rs804279	T	A	0.2616	0.1276	0.0184	0.09343	0.04492	Mucinous carcinoma
rs8043701	A	T	0.815	-0.1273	0.0208	-0.05258	0.05277	Mucinous carcinoma
rs9696009	A	G	0.0679	0.202	0.0311	-0.05325	0.08261	Mucinous carcinoma
rs10739076	A	C	0.3078	0.1097	0.0197	0.09393	0.04629	Clear cell carcinoma
rs11031005	T	C	0.8537	-0.1593	0.0223	0.07187	0.05872	Clear cell carcinoma
rs11225154	A	G	0.0941	0.1787	0.0272	0.002377	0.07215	Clear cell carcinoma
rs13164856	T	C	0.7291	0.1235	0.0193	0.000648	0.04436	Clear cell carcinoma
rs1784692	A	G	0.8237	0.1438	0.0226	-0.04352	0.05195	Clear cell carcinoma
rs2178575	A	G	0.1512	0.1663	0.0219	0.02839	0.05587	Clear cell carcinoma
rs7563201	G	A	0.4507	-0.1081	0.0172	-0.07264	0.04023	Clear cell carcinoma
rs7864171	A	G	0.4284	-0.0933	0.0168	0.02058	0.04101	Clear cell carcinoma
rs804279	T	A	0.2616	0.1276	0.0184	-0.05585	0.04633	Clear cell carcinoma
rs8043701	A	T	0.815	-0.1273	0.0208	0.02741	0.05421	Clear cell carcinoma
rs9696009	A	G	0.0679	0.202	0.0311	0.06834	0.08042	Clear cell carcinoma
rs10739076	A	C	0.3078	0.1097	0.0197	0.01586	0.03343	Endometrioid carcinoma
rs11031005	T	C	0.8537	-0.1593	0.0223	0.1389	0.04242	Endometrioid carcinoma
rs11225154	A	G	0.0941	0.1787	0.0272	-0.002255	0.05092	Endometrioid carcinoma
rs13164856	T	C	0.7291	0.1235	0.0193	-0.04458	0.03156	Endometrioid carcinoma
rs1784692	A	G	0.8237	0.1438	0.0226	-0.07963	0.03691	Endometrioid carcinoma
rs2178575	A	G	0.1512	0.1663	0.0219	-0.0865	0.0412	Endometrioid carcinoma
rs7563201	G	A	0.4507	-0.1081	0.0172	-0.007446	0.02874	Endometrioid carcinoma
rs7864171	A	G	0.4284	-0.0933	0.0168	0.03391	0.02933	Endometrioid carcinoma
rs804279	T	A	0.2616	0.1276	0.0184	-0.05405	0.03329	Endometrioid carcinoma
rs8043701	A	T	0.815	-0.1273	0.0208	0.003464	0.03854	Endometrioid carcinoma
rs9696009	A	G	0.0679	0.202	0.0311	-0.008778	0.05838	Endometrioid carcinoma
rs10739076	A	C	0.3078	0.1097	0.0197	0.04812	0.0328	Low malignant potential tumours
rs11031005	T	C	0.8537	-0.1593	0.0223	0.04936	0.04084	Low malignant potential tumours
rs11225154	A	G	0.0941	0.1787	0.0272	0.06959	0.04946	Low malignant potential tumours
rs13164856	T	C	0.7291	0.1235	0.0193	0.01506	0.0315	Low malignant potential tumours
rs1784692	A	G	0.8237	0.1438	0.0226	-0.0171	0.03674	Low malignant potential tumours
rs2178575	A	G	0.1512	0.1663	0.0219	0.009448	0.03989	Low malignant potential tumours
rs7563201	G	A	0.4507	-0.1081	0.0172	0.001525	0.02835	Low malignant potential tumours
rs7864171	A	G	0.4284	-0.0933	0.0168	0.01003	0.02891	Low malignant potential tumours
rs804279	T	A	0.2616	0.1276	0.0184	0.03106	0.03228	Low malignant potential tumours
rs8043701	A	T	0.815	-0.1273	0.0208	-0.02104	0.03807	Low malignant potential tumours
rs9696009	A	G	0.0679	0.202	0.0311	0.007192	0.05724	Low malignant potential tumours

## Sheet: Supplementary Data 8
SNP	Effect Allele	Non-Effect Allele	EAF	Beta (T2D)	SE (T2D)	lnOR (Ovarian cancer)	SE (Ovarian cancer)	Outcome
rs11709077	G	A	0.87	0.157004	0.0261873	0.01033	0.02006	Invasive epithelial ovarian cancer
rs1801214	T	C	0.5964	0.113329	0.0182293	-0.01347	0.01355	Invasive epithelial ovarian cancer
rs2383208	A	G	0.8099	0.165514	0.0236974	-0.03685	0.01718	Invasive epithelial ovarian cancer
rs3802177	G	A	0.6909	0.14842	0.0241048	0.0101	0.01436	Invasive epithelial ovarian cancer
rs5015480	C	T	0.5981	0.139762	0.0177534	0.01128	0.01357	Invasive epithelial ovarian cancer
rs7651090	G	A	0.3225	0.122218	0.0180679	0.00314	0.01421	Invasive epithelial ovarian cancer
rs7933855	A	G	0.4033	0.113329	0.0204191	0.001423	0.01393	Invasive epithelial ovarian cancer
rs864745	T	C	0.5014	0.113329	0.0160206	-0.004749	0.01315	Invasive epithelial ovarian cancer
rs9368222	A	C	0.2649	0.19062	0.0190621	-0.01049	0.01485	Invasive epithelial ovarian cancer
rs9936385	C	T	0.3901	0.122218	0.020239	0.0164	0.01338	Invasive epithelial ovarian cancer
rs11709077	G	A	0.87	0.157004	0.0261873	-0.01509	0.02378	High grade serous carcinoma
rs1801214	T	C	0.5964	0.113329	0.0182293	-0.03871	0.01607	High grade serous carcinoma
rs2383208	A	G	0.8099	0.165514	0.0236974	-0.03799	0.02043	High grade serous carcinoma
rs3802177	G	A	0.6909	0.14842	0.0241048	0.02858	0.01712	High grade serous carcinoma
rs5015480	C	T	0.5981	0.139762	0.0177534	0.02126	0.01617	High grade serous carcinoma
rs7651090	G	A	0.3225	0.122218	0.0180679	-0.0001652	0.0169	High grade serous carcinoma
rs7933855	A	G	0.4033	0.113329	0.0204191	0.001516	0.01652	High grade serous carcinoma
rs864745	T	C	0.5014	0.113329	0.0160206	-0.02239	0.01564	High grade serous carcinoma
rs9368222	A	C	0.2649	0.19062	0.0190621	-0.02377	0.01769	High grade serous carcinoma
rs9936385	C	T	0.3901	0.122218	0.020239	0.006736	0.0159	High grade serous carcinoma
rs11709077	G	A	0.87	0.157004	0.0261873	0.007479	0.07344	Low grade serous carcinoma
rs1801214	T	C	0.5964	0.113329	0.0182293	0.02376	0.04918	Low grade serous carcinoma
rs2383208	A	G	0.8099	0.165514	0.0236974	-0.1009	0.06168	Low grade serous carcinoma
rs3802177	G	A	0.6909	0.14842	0.0241048	0.05349	0.05237	Low grade serous carcinoma
rs5015480	C	T	0.5981	0.139762	0.0177534	0.04906	0.04917	Low grade serous carcinoma
rs7651090	G	A	0.3225	0.122218	0.0180679	-0.02732	0.05184	Low grade serous carcinoma
rs7933855	A	G	0.4033	0.113329	0.0204191	-0.03142	0.05069	Low grade serous carcinoma
rs864745	T	C	0.5014	0.113329	0.0160206	-0.03999	0.04751	Low grade serous carcinoma
rs9368222	A	C	0.2649	0.19062	0.0190621	-0.03147	0.05404	Low grade serous carcinoma
rs9936385	C	T	0.3901	0.122218	0.020239	-0.0002419	0.04856	Low grade serous carcinoma
rs11709077	G	A	0.87	0.157004	0.0261873	0.02274	0.06	Mucinous carcinoma
rs1801214	T	C	0.5964	0.113329	0.0182293	0.01333	0.04044	Mucinous carcinoma
rs2383208	A	G	0.8099	0.165514	0.0236974	-0.05413	0.05142	Mucinous carcinoma
rs3802177	G	A	0.6909	0.14842	0.0241048	-0.04849	0.04253	Mucinous carcinoma
rs5015480	C	T	0.5981	0.139762	0.0177534	-0.001059	0.04073	Mucinous carcinoma
rs7651090	G	A	0.3225	0.122218	0.0180679	-0.0216	0.04286	Mucinous carcinoma
rs7933855	A	G	0.4033	0.113329	0.0204191	-0.02155	0.04168	Mucinous carcinoma
rs864745	T	C	0.5014	0.113329	0.0160206	0.02043	0.03951	Mucinous carcinoma
rs9368222	A	C	0.2649	0.19062	0.0190621	-0.009925	0.04449	Mucinous carcinoma
rs9936385	C	T	0.3901	0.122218	0.020239	0.05218	0.04003	Mucinous carcinoma
rs11709077	G	A	0.87	0.157004	0.0261873	0.04543	0.06177	Clear cell carcinoma
rs1801214	T	C	0.5964	0.113329	0.0182293	-0.006612	0.04087	Clear cell carcinoma
rs2383208	A	G	0.8099	0.165514	0.0236974	-0.08727	0.05181	Clear cell carcinoma
rs3802177	G	A	0.6909	0.14842	0.0241048	-0.05052	0.04314	Clear cell carcinoma
rs5015480	C	T	0.5981	0.139762	0.0177534	-0.05919	0.04117	Clear cell carcinoma
rs7651090	G	A	0.3225	0.122218	0.0180679	-0.002724	0.04327	Clear cell carcinoma
rs7933855	A	G	0.4033	0.113329	0.0204191	0.0449	0.04204	Clear cell carcinoma
rs864745	T	C	0.5014	0.113329	0.0160206	0.004347	0.03996	Clear cell carcinoma
rs9368222	A	C	0.2649	0.19062	0.0190621	0.0196	0.0449	Clear cell carcinoma
rs9936385	C	T	0.3901	0.122218	0.020239	0.06137	0.04038	Clear cell carcinoma
rs11709077	G	A	0.87	0.157004	0.0261873	0.09475	0.0445	Endometrioid carcinoma
rs1801214	T	C	0.5964	0.113329	0.0182293	0.0005885	0.02927	Endometrioid carcinoma
rs2383208	A	G	0.8099	0.165514	0.0236974	-0.008617	0.03762	Endometrioid carcinoma
rs3802177	G	A	0.6909	0.14842	0.0241048	0.03906	0.0312	Endometrioid carcinoma
rs5015480	C	T	0.5981	0.139762	0.0177534	-0.04184	0.02946	Endometrioid carcinoma
rs7651090	G	A	0.3225	0.122218	0.0180679	-0.01225	0.03085	Endometrioid carcinoma
rs7933855	A	G	0.4033	0.113329	0.0204191	0.03248	0.03026	Endometrioid carcinoma
rs864745	T	C	0.5014	0.113329	0.0160206	0.07989	0.02857	Endometrioid carcinoma
rs9368222	A	C	0.2649	0.19062	0.0190621	0.007619	0.03218	Endometrioid carcinoma
rs9936385	C	T	0.3901	0.122218	0.020239	0.01232	0.02902	Endometrioid carcinoma
rs11709077	G	A	0.87	0.157004	0.0261873	0.09458	0.04393	Low malignant potential tumours
rs1801214	T	C	0.5964	0.113329	0.0182293	0.01189	0.02898	Low malignant potential tumours
rs2383208	A	G	0.8099	0.165514	0.0236974	0.01954	0.03716	Low malignant potential tumours
rs3802177	G	A	0.6909	0.14842	0.0241048	0.0343	0.03077	Low malignant potential tumours
rs5015480	C	T	0.5981	0.139762	0.0177534	0.05943	0.02913	Low malignant potential tumours
rs7651090	G	A	0.3225	0.122218	0.0180679	0.01356	0.03033	Low malignant potential tumours
rs7933855	A	G	0.4033	0.113329	0.0204191	0.001087	0.02987	Low malignant potential tumours
rs864745	T	C	0.5014	0.113329	0.0160206	-0.04278	0.02823	Low malignant potential tumours
rs9368222	A	C	0.2649	0.19062	0.0190621	-0.01476	0.03187	Low malignant potential tumours
rs9936385	C	T	0.3901	0.122218	0.020239	0.03535	0.02868	Low malignant potential tumours

## Sheet: Supplementary Data 9
SNP	Effect Allele	Non-Effect Allele	EAF	Beta (Smoking)	SE (Smoking)	lnOR (Ovarian cancer)	SE (Ovarian cancer)	Outcome
rs10282292	C	T	0.362	0.013	0.002	-0.00255	0.01369	Invasive epithelial ovarian cancer
rs1050847	C	T	0.426	0.011	0.002	0.01259	0.01375	Invasive epithelial ovarian cancer
rs10516044	G	C	0.884	-0.02	0.003	-0.02417	0.02171	Invasive epithelial ovarian cancer
rs10918701	G	A	0.372	0.012	0.002	0.01959	0.01372	Invasive epithelial ovarian cancer
rs111243290	T	C	0.963	-0.029	0.005	-0.03428	0.03555	Invasive epithelial ovarian cancer
rs1118814	G	A	0.324	0.012	0.002	-0.0004134	0.01426	Invasive epithelial ovarian cancer
rs11210229	A	G	0.384	0.017	0.002	0.014	0.0134	Invasive epithelial ovarian cancer
rs112282219	G	A	0.959	-0.033	0.005	-0.02411	0.04162	Invasive epithelial ovarian cancer
rs11255908	T	G	0.743	-0.015	0.002	-0.002985	0.01539	Invasive epithelial ovarian cancer
rs113382419	C	A	0.889	-0.041	0.003	0.002871	0.02182	Invasive epithelial ovarian cancer
rs1149331	G	A	0.477	-0.011	0.002	-0.005912	0.01374	Invasive epithelial ovarian cancer
rs11768481	C	A	0.666	0.013	0.002	-0.01381	0.01541	Invasive epithelial ovarian cancer
rs11783093	C	T	0.839	0.023	0.003	0.01106	0.01835	Invasive epithelial ovarian cancer
rs11861214	G	T	0.784	0.013	0.002	0.001218	0.01586	Invasive epithelial ovarian cancer
rs11948770	T	C	0.768	-0.015	0.002	-0.03	0.01554	Invasive epithelial ovarian cancer
rs1221148	C	G	0.587	0.013	0.002	-0.02097	0.01398	Invasive epithelial ovarian cancer
rs12244388	G	A	0.661	-0.019	0.002	-0.0006689	0.01382	Invasive epithelial ovarian cancer
rs1246265	T	C	0.305	-0.013	0.002	-0.02626	0.01433	Invasive epithelial ovarian cancer
rs12481282	G	C	0.722	-0.013	0.002	0.0104	0.01509	Invasive epithelial ovarian cancer
rs12623702	A	G	0.613	-0.014	0.002	-0.02756	0.01374	Invasive epithelial ovarian cancer
rs12708665	A	G	0.285	-0.013	0.002	0.01437	0.01452	Invasive epithelial ovarian cancer
rs12967855	A	G	0.331	0.012	0.002	0.01352	0.01437	Invasive epithelial ovarian cancer
rs13009008	A	G	0.328	0.012	0.002	0.004813	0.01408	Invasive epithelial ovarian cancer
rs13016665	C	A	0.577	-0.012	0.002	0.0101	0.01354	Invasive epithelial ovarian cancer
rs13296519	G	T	0.606	-0.014	0.002	-0.002521	0.01388	Invasive epithelial ovarian cancer
rs136233	A	G	0.809	-0.014	0.003	0.02385	0.01729	Invasive epithelial ovarian cancer
rs147412694	G	A	0.85	-0.017	0.003	-0.03283	0.01942	Invasive epithelial ovarian cancer
rs17309874	G	A	0.74	-0.016	0.002	-0.01518	0.0155	Invasive epithelial ovarian cancer
rs17553262	A	C	0.885	-0.018	0.003	-0.01555	0.02107	Invasive epithelial ovarian cancer
rs17576594	G	A	0.724	0.016	0.002	0.01524	0.01471	Invasive epithelial ovarian cancer
rs1827535	T	G	0.686	-0.012	0.002	-0.008216	0.01433	Invasive epithelial ovarian cancer
rs1922018	C	T	0.364	0.014	0.002	0.0108	0.01384	Invasive epithelial ovarian cancer
rs1931263	G	T	0.51	-0.011	0.002	0.0007966	0.01324	Invasive epithelial ovarian cancer
rs1933270	T	G	0.364	0.013	0.002	-0.01822	0.01353	Invasive epithelial ovarian cancer
rs202645	A	G	0.203	-0.015	0.002	0.01143	0.01635	Invasive epithelial ovarian cancer
rs2062882	G	A	0.587	-0.012	0.002	-0.01427	0.01357	Invasive epithelial ovarian cancer
rs2080870	A	T	0.258	0.012	0.002	-0.002629	0.01515	Invasive epithelial ovarian cancer
rs215600	G	A	0.358	0.017	0.002	-0.009686	0.01401	Invasive epithelial ovarian cancer
rs2160896	C	T	0.317	-0.012	0.002	0.01395	0.01447	Invasive epithelial ovarian cancer
rs2254710	C	A	0.236	0.013	0.002	0.006854	0.01563	Invasive epithelial ovarian cancer
rs245774	A	G	0.272	-0.013	0.002	-0.006793	0.01477	Invasive epithelial ovarian cancer
rs2675638	G	A	0.581	0.012	0.002	0.006538	0.0134	Invasive epithelial ovarian cancer
rs2838834	C	T	0.699	-0.013	0.002	-0.00759	0.01449	Invasive epithelial ovarian cancer
rs28485305	C	T	0.631	0.011	0.002	0.001991	0.01371	Invasive epithelial ovarian cancer
rs2867112	T	G	0.835	0.021	0.003	0.02335	0.01741	Invasive epithelial ovarian cancer
rs2890772	G	T	0.413	-0.02	0.002	-0.00799	0.01352	Invasive epithelial ovarian cancer
rs2894808	T	A	0.922	-0.022	0.004	0.005724	0.02458	Invasive epithelial ovarian cancer
rs317021	T	A	0.814	-0.017	0.003	-0.0323	0.01811	Invasive epithelial ovarian cancer
rs326341	G	A	0.525	0.014	0.002	0.01822	0.01352	Invasive epithelial ovarian cancer
rs329120	C	T	0.581	0.014	0.002	0.01842	0.01332	Invasive epithelial ovarian cancer
rs348809	A	G	0.348	-0.012	0.002	-0.02289	0.01437	Invasive epithelial ovarian cancer
rs35120974	A	G	0.583	-0.012	0.002	-0.01225	0.01352	Invasive epithelial ovarian cancer
rs35169606	T	G	0.612	0.013	0.002	0.0111	0.01657	Invasive epithelial ovarian cancer
rs35175834	G	A	0.788	-0.024	0.002	0.02435	0.01611	Invasive epithelial ovarian cancer
rs35343344	C	A	0.733	0.013	0.002	-0.01237	0.01544	Invasive epithelial ovarian cancer
rs359243	T	C	0.393	-0.013	0.002	0.01896	0.01362	Invasive epithelial ovarian cancer
rs369230	G	T	0.308	-0.013	0.002	-0.01907	0.01491	Invasive epithelial ovarian cancer
rs3742365	T	C	0.595	-0.016	0.002	-0.006519	0.01354	Invasive epithelial ovarian cancer
rs3811038	T	C	0.724	-0.014	0.002	0.02042	0.01469	Invasive epithelial ovarian cancer
rs3896224	A	G	0.585	0.014	0.002	-0.0009167	0.01332	Invasive epithelial ovarian cancer
rs421983	T	C	0.519	0.013	0.002	0.0007544	0.01333	Invasive epithelial ovarian cancer
rs4391802	A	G	0.707	0.015	0.002	-0.005439	0.01484	Invasive epithelial ovarian cancer
rs4473348	A	T	0.25	-0.015	0.002	-0.01682	0.0154	Invasive epithelial ovarian cancer
rs4543592	T	C	0.52	-0.012	0.002	0.005412	0.01335	Invasive epithelial ovarian cancer
rs4571506	C	T	0.54	0.011	0.002	0.01161	0.01329	Invasive epithelial ovarian cancer
rs4671357	T	C	0.519	-0.014	0.002	0.0005496	0.01341	Invasive epithelial ovarian cancer
rs4814873	C	T	0.767	0.014	0.002	-0.002862	0.01571	Invasive epithelial ovarian cancer
rs4949465	T	C	0.87	-0.017	0.003	-0.02851	0.01993	Invasive epithelial ovarian cancer
rs4957528	A	C	0.208	-0.015	0.002	0.02331	0.01713	Invasive epithelial ovarian cancer
rs549845	G	A	0.301	0.016	0.002	0.01644	0.01473	Invasive epithelial ovarian cancer
rs6011779	C	T	0.191	0.028	0.003	-4.53e-05	0.01698	Invasive epithelial ovarian cancer
rs60952428	T	C	0.909	0.019	0.003	0.01584	0.02396	Invasive epithelial ovarian cancer
rs6119897	G	A	0.762	-0.018	0.002	0.008596	0.01555	Invasive epithelial ovarian cancer
rs62098013	G	A	0.64	-0.012	0.002	-0.001089	0.01383	Invasive epithelial ovarian cancer
rs62135536	C	T	0.968	0.035	0.006	-0.01696	0.04259	Invasive epithelial ovarian cancer
rs62155874	A	G	0.873	-0.024	0.003	-0.0339	0.02019	Invasive epithelial ovarian cancer
rs62175972	T	C	0.966	0.031	0.006	0.0254	0.03508	Invasive epithelial ovarian cancer
rs624833	T	G	0.695	0.013	0.002	-0.01177	0.01432	Invasive epithelial ovarian cancer
rs6598539	T	C	0.489	-0.012	0.002	-0.01624	0.01343	Invasive epithelial ovarian cancer
rs6741228	T	C	0.433	0.011	0.002	0.002426	0.01348	Invasive epithelial ovarian cancer
rs67596067	G	A	0.649	-0.013	0.002	0.01373	0.01417	Invasive epithelial ovarian cancer
rs6778080	T	C	0.267	0.016	0.002	-0.02283	0.0148	Invasive epithelial ovarian cancer
rs6779302	G	T	0.633	-0.013	0.002	-0.0111	0.01362	Invasive epithelial ovarian cancer
rs6935954	A	G	0.421	0.014	0.002	0.006571	0.01352	Invasive epithelial ovarian cancer
rs6957896	C	T	0.503	-0.011	0.002	-0.0006066	0.01382	Invasive epithelial ovarian cancer
rs6962772	A	G	0.846	0.016	0.003	-0.02772	0.01817	Invasive epithelial ovarian cancer
rs7039819	G	A	0.427	0.013	0.002	-0.004708	0.0138	Invasive epithelial ovarian cancer
rs7077678	C	T	0.623	0.012	0.002	-0.01094	0.01353	Invasive epithelial ovarian cancer
rs71367545	G	A	0.791	-0.015	0.002	-0.003687	0.01739	Invasive epithelial ovarian cancer
rs7144406	A	G	0.791	-0.013	0.002	-0.0194	0.01665	Invasive epithelial ovarian cancer
rs7155595	A	C	0.674	-0.013	0.002	0.009683	0.01427	Invasive epithelial ovarian cancer
rs72678864	G	A	0.829	0.018	0.003	-0.0113	0.0186	Invasive epithelial ovarian cancer
rs732083	G	A	0.333	0.012	0.002	-0.009845	0.01395	Invasive epithelial ovarian cancer
rs73220544	A	C	0.842	-0.016	0.003	0.00143	0.01848	Invasive epithelial ovarian cancer
rs7333559	G	A	0.212	0.015	0.002	0.01183	0.01686	Invasive epithelial ovarian cancer
rs7528604	G	A	0.566	0.014	0.002	-0.02614	0.0136	Invasive epithelial ovarian cancer
rs7553348	G	A	0.438	0.014	0.002	0.004436	0.01324	Invasive epithelial ovarian cancer
rs7569203	A	C	0.689	-0.016	0.002	0.001757	0.01414	Invasive epithelial ovarian cancer
rs75742406	G	A	0.739	0.014	0.002	0.03718	0.01551	Invasive epithelial ovarian cancer
rs76608582	C	A	0.953	0.031	0.005	-0.02869	0.03788	Invasive epithelial ovarian cancer
rs7766610	C	A	0.183	0.018	0.003	0.01593	0.01704	Invasive epithelial ovarian cancer
rs7775552	A	G	0.513	-0.012	0.002	0.006438	0.01317	Invasive epithelial ovarian cancer
rs7807019	A	G	0.54	-0.015	0.002	0.01556	0.01331	Invasive epithelial ovarian cancer
rs7897434	G	C	0.633	0.012	0.002	-0.0115	0.01376	Invasive epithelial ovarian cancer
rs8042134	T	G	0.541	-0.014	0.002	0.006477	0.01396	Invasive epithelial ovarian cancer
rs8042849	C	T	0.342	0.028	0.002	0.02455	0.01383	Invasive epithelial ovarian cancer
rs860326	C	T	0.428	0.012	0.002	0.0121	0.01378	Invasive epithelial ovarian cancer
rs8614	C	A	0.818	-0.017	0.003	-0.0117	0.0178	Invasive epithelial ovarian cancer
rs889398	C	T	0.588	0.013	0.002	-0.001919	0.01336	Invasive epithelial ovarian cancer
rs912780	T	G	0.65	0.012	0.002	0.01793	0.01391	Invasive epithelial ovarian cancer
rs9435340	T	A	0.344	0.012	0.002	-0.01911	0.01391	Invasive epithelial ovarian cancer
rs9842947	C	T	0.326	-0.012	0.002	-0.0145	0.01449	Invasive epithelial ovarian cancer
rs986391	G	A	0.367	0.016	0.002	0.007337	0.01441	Invasive epithelial ovarian cancer
rs9904288	T	C	0.708	0.012	0.002	0.0124	0.01457	Invasive epithelial ovarian cancer
rs9919670	G	A	0.612	-0.022	0.002	-0.005094	0.01348	Invasive epithelial ovarian cancer
rs10282292	C	T	0.362	0.013	0.002	-0.01084	0.01626	High grade serous carcinoma
rs1050847	C	T	0.426	0.011	0.002	0.01874	0.01633	High grade serous carcinoma
rs10516044	G	C	0.884	-0.02	0.003	0.008121	0.02585	High grade serous carcinoma
rs10918701	G	A	0.372	0.012	0.002	0.01364	0.01632	High grade serous carcinoma
rs111243290	T	C	0.963	-0.029	0.005	-0.01216	0.04227	High grade serous carcinoma
rs1118814	G	A	0.324	0.012	0.002	-0.01918	0.01695	High grade serous carcinoma
rs11210229	A	G	0.384	0.017	0.002	0.03485	0.01589	High grade serous carcinoma
rs112282219	G	A	0.959	-0.033	0.005	-0.0214	0.04944	High grade serous carcinoma
rs11255908	T	G	0.743	-0.015	0.002	-0.004703	0.01828	High grade serous carcinoma
rs113382419	C	A	0.889	-0.041	0.003	-0.0204	0.02582	High grade serous carcinoma
rs1149331	G	A	0.477	-0.011	0.002	-0.002161	0.0163	High grade serous carcinoma
rs11768481	C	A	0.666	0.013	0.002	-0.007525	0.01834	High grade serous carcinoma
rs11783093	C	T	0.839	0.023	0.003	0.007927	0.02178	High grade serous carcinoma
rs11861214	G	T	0.784	0.013	0.002	0.00921	0.01886	High grade serous carcinoma
rs11948770	T	C	0.768	-0.015	0.002	-0.02977	0.01848	High grade serous carcinoma
rs1221148	C	G	0.587	0.013	0.002	-0.03703	0.01662	High grade serous carcinoma
rs12244388	G	A	0.661	-0.019	0.002	0.006874	0.01643	High grade serous carcinoma
rs1246265	T	C	0.305	-0.013	0.002	-0.03794	0.01705	High grade serous carcinoma
rs12481282	G	C	0.722	-0.013	0.002	0.005051	0.01795	High grade serous carcinoma
rs12623702	A	G	0.613	-0.014	0.002	-0.02122	0.01634	High grade serous carcinoma
rs12708665	A	G	0.285	-0.013	0.002	0.02541	0.01725	High grade serous carcinoma
rs12967855	A	G	0.331	0.012	0.002	0.001628	0.01711	High grade serous carcinoma
rs13009008	A	G	0.328	0.012	0.002	0.02793	0.0167	High grade serous carcinoma
rs13016665	C	A	0.577	-0.012	0.002	0.02998	0.01611	High grade serous carcinoma
rs13296519	G	T	0.606	-0.014	0.002	-0.02042	0.0165	High grade serous carcinoma
rs136233	A	G	0.809	-0.014	0.003	0.02784	0.02058	High grade serous carcinoma
rs147412694	G	A	0.85	-0.017	0.003	-0.01484	0.02314	High grade serous carcinoma
rs17309874	G	A	0.74	-0.016	0.002	-0.01789	0.01846	High grade serous carcinoma
rs17553262	A	C	0.885	-0.018	0.003	0.02679	0.0253	High grade serous carcinoma
rs17576594	G	A	0.724	0.016	0.002	0.01727	0.0175	High grade serous carcinoma
rs1827535	T	G	0.686	-0.012	0.002	0.004598	0.01706	High grade serous carcinoma
rs1922018	C	T	0.364	0.014	0.002	0.002058	0.01646	High grade serous carcinoma
rs1931263	G	T	0.51	-0.011	0.002	0.005261	0.01573	High grade serous carcinoma
rs1933270	T	G	0.364	0.013	0.002	-0.0004923	0.01607	High grade serous carcinoma
rs202645	A	G	0.203	-0.015	0.002	0.02566	0.01936	High grade serous carcinoma
rs2062882	G	A	0.587	-0.012	0.002	-0.02127	0.01609	High grade serous carcinoma
rs2080870	A	T	0.258	0.012	0.002	0.002291	0.01803	High grade serous carcinoma
rs215600	G	A	0.358	0.017	0.002	-0.008746	0.01663	High grade serous carcinoma
rs2160896	C	T	0.317	-0.012	0.002	0.001437	0.01721	High grade serous carcinoma
rs2254710	C	A	0.236	0.013	0.002	0.01502	0.01859	High grade serous carcinoma
rs245774	A	G	0.272	-0.013	0.002	0.002874	0.01755	High grade serous carcinoma
rs2675638	G	A	0.581	0.012	0.002	0.007802	0.01596	High grade serous carcinoma
rs2838834	C	T	0.699	-0.013	0.002	-0.009138	0.0172	High grade serous carcinoma
rs28485305	C	T	0.631	0.011	0.002	0.01147	0.0163	High grade serous carcinoma
rs2867112	T	G	0.835	0.021	0.003	0.0178	0.02071	High grade serous carcinoma
rs2890772	G	T	0.413	-0.02	0.002	-0.01684	0.01606	High grade serous carcinoma
rs2894808	T	A	0.922	-0.022	0.004	-0.006302	0.02904	High grade serous carcinoma
rs317021	T	A	0.814	-0.017	0.003	-0.01587	0.02163	High grade serous carcinoma
rs326341	G	A	0.525	0.014	0.002	0.02443	0.01605	High grade serous carcinoma
rs329120	C	T	0.581	0.014	0.002	0.01682	0.01583	High grade serous carcinoma
rs348809	A	G	0.348	-0.012	0.002	-0.02532	0.01707	High grade serous carcinoma
rs35120974	A	G	0.583	-0.012	0.002	-0.01797	0.01605	High grade serous carcinoma
rs35169606	T	G	0.612	0.013	0.002	0.02448	0.01978	High grade serous carcinoma
rs35175834	G	A	0.788	-0.024	0.002	0.02682	0.01915	High grade serous carcinoma
rs35343344	C	A	0.733	0.013	0.002	0.007034	0.01842	High grade serous carcinoma
rs359243	T	C	0.393	-0.013	0.002	0.01498	0.01622	High grade serous carcinoma
rs369230	G	T	0.308	-0.013	0.002	-0.01464	0.01778	High grade serous carcinoma
rs3742365	T	C	0.595	-0.016	0.002	0.008833	0.01612	High grade serous carcinoma
rs3811038	T	C	0.724	-0.014	0.002	0.01374	0.01746	High grade serous carcinoma
rs3896224	A	G	0.585	0.014	0.002	0.003144	0.01582	High grade serous carcinoma
rs421983	T	C	0.519	0.013	0.002	-0.004815	0.01583	High grade serous carcinoma
rs4391802	A	G	0.707	0.015	0.002	3.73e-05	0.0176	High grade serous carcinoma
rs4473348	A	T	0.25	-0.015	0.002	-0.01238	0.0183	High grade serous carcinoma
rs4543592	T	C	0.52	-0.012	0.002	0.0009859	0.01588	High grade serous carcinoma
rs4571506	C	T	0.54	0.011	0.002	0.00105	0.01577	High grade serous carcinoma
rs4671357	T	C	0.519	-0.014	0.002	-0.006946	0.01598	High grade serous carcinoma
rs4814873	C	T	0.767	0.014	0.002	-0.002355	0.01874	High grade serous carcinoma
rs4949465	T	C	0.87	-0.017	0.003	-0.03053	0.02365	High grade serous carcinoma
rs4957528	A	C	0.208	-0.015	0.002	0.009046	0.0204	High grade serous carcinoma
rs549845	G	A	0.301	0.016	0.002	0.01257	0.01751	High grade serous carcinoma
rs6011779	C	T	0.191	0.028	0.003	0.008288	0.02018	High grade serous carcinoma
rs60952428	T	C	0.909	0.019	0.003	0.04956	0.02854	High grade serous carcinoma
rs6119897	G	A	0.762	-0.018	0.002	0.02332	0.01854	High grade serous carcinoma
rs62098013	G	A	0.64	-0.012	0.002	0.0002612	0.01645	High grade serous carcinoma
rs62135536	C	T	0.968	0.035	0.006	0.06371	0.05162	High grade serous carcinoma
rs62155874	A	G	0.873	-0.024	0.003	-0.04717	0.02396	High grade serous carcinoma
rs62175972	T	C	0.966	0.031	0.006	0.04811	0.04171	High grade serous carcinoma
rs624833	T	G	0.695	0.013	0.002	-0.005541	0.01706	High grade serous carcinoma
rs6598539	T	C	0.489	-0.012	0.002	0.0006009	0.01592	High grade serous carcinoma
rs6741228	T	C	0.433	0.011	0.002	0.005294	0.01604	High grade serous carcinoma
rs67596067	G	A	0.649	-0.013	0.002	8.62e-05	0.01686	High grade serous carcinoma
rs6778080	T	C	0.267	0.016	0.002	-0.02346	0.0176	High grade serous carcinoma
rs6779302	G	T	0.633	-0.013	0.002	-0.01191	0.01621	High grade serous carcinoma
rs6935954	A	G	0.421	0.014	0.002	0.01055	0.01609	High grade serous carcinoma
rs6957896	C	T	0.503	-0.011	0.002	0.004764	0.01646	High grade serous carcinoma
rs6962772	A	G	0.846	0.016	0.003	-0.02179	0.02165	High grade serous carcinoma
rs7039819	G	A	0.427	0.013	0.002	-0.02066	0.0164	High grade serous carcinoma
rs7077678	C	T	0.623	0.012	0.002	-0.009381	0.01609	High grade serous carcinoma
rs71367545	G	A	0.791	-0.015	0.002	-0.0122	0.02062	High grade serous carcinoma
rs7144406	A	G	0.791	-0.013	0.002	-0.01973	0.01977	High grade serous carcinoma
rs7155595	A	C	0.674	-0.013	0.002	0.02059	0.01697	High grade serous carcinoma
rs72678864	G	A	0.829	0.018	0.003	-0.0143	0.0221	High grade serous carcinoma
rs732083	G	A	0.333	0.012	0.002	-0.01808	0.0166	High grade serous carcinoma
rs73220544	A	C	0.842	-0.016	0.003	0.004817	0.02204	High grade serous carcinoma
rs7333559	G	A	0.212	0.015	0.002	0.005163	0.02004	High grade serous carcinoma
rs7528604	G	A	0.566	0.014	0.002	-0.02255	0.01613	High grade serous carcinoma
rs7553348	G	A	0.438	0.014	0.002	-0.003462	0.01574	High grade serous carcinoma
rs7569203	A	C	0.689	-0.016	0.002	0.01264	0.01683	High grade serous carcinoma
rs75742406	G	A	0.739	0.014	0.002	0.05442	0.01851	High grade serous carcinoma
rs76608582	C	A	0.953	0.031	0.005	-0.05358	0.04493	High grade serous carcinoma
rs7766610	C	A	0.183	0.018	0.003	0.02902	0.02021	High grade serous carcinoma
rs7775552	A	G	0.513	-0.012	0.002	0.002753	0.01565	High grade serous carcinoma
rs7807019	A	G	0.54	-0.015	0.002	0.01616	0.01584	High grade serous carcinoma
rs7897434	G	C	0.633	0.012	0.002	-0.01695	0.01634	High grade serous carcinoma
[truncated: 586 more rows]

[truncated: 3 more sheets: Supplementary Data 10, Supplementary Data 11, Supplementary Data 12]
